# Supplementary material for: Dynamic stretching alone can impair slower velocity isokinetic performance of young male handball players for at least 24 hours
Source: PLoS One. 2019 Jan 25;14(1):e0210318. doi: 10.1371/journal.pone.0210318 (PMC6347135; doi:10.1371/journal.pone.0210318)
Supplement: S1 Dataset — (XLSX) [file pone.0210318.s001.xlsx]

## Sheet: MVC (All Variables)
						MVC EXTENTION
		Extension	MVC Peak Torque					Extension	MVC Peak Torque					Extension	MVC Peak Torque
		CC						DS						SS
		Subjects	Pre 1	Pre 2	Pre Best	Post1	24-Post	Subjects	Pre 1	Pre 2	Pre Best	Post1	24-Post	Subjects	Pre 1	Pre 2	Pre Best	Post1	24-Post
		AA	…	…	…	…	…	AA	331.3	335.2	335.2	341.5	351.1	AA	…	…	…	…	…
		MS	…	…	…	…	…	MS	236	248	248	277	…	MS	279.9	242.2	279.9	257.8	186
		AK	275.4	282.4	282.4	206.6	167.2	AK	253.3	222.7	253.3	234.7	216.4	AK	231	233.8	233.8	248.4	283.9
		RS	273.7	280.2	280.2	296.7	267.8	RS	295.3	278.2	295.3	268.4	273	RS	180.2	235.2	235.2	202.2	233.4
		BM	275.2	344.2	344.2	308.1	298.7	BM	262.8	250.1	262.8	251.9	261.5	BM	345.7	333.4	333.4	324.2	338.7
		YT	235.6	234.4	235.6	224.6	174.5	YT	233	224.8	233	261.2	269.4	YT	247.1	227.7	247.1	222.6	199.6
		MM	331.4	---	331.4	326	321.2	MM	326.7	309.9	326.7	325.1	350	MM	337.4	333.4	337.4	327.2	309.4
		AM	313.1	309.1	313.1	293.5	327.2	AM	309	307.2	309	304	308.6	AM	239.2	239.4	239.4	247.6	261.5
		KB	370.4	358.7	370.4	372	416.1	KB	371	367.8	371	369.7	368.3	KB	344.1	342.3	344.1	342.7	418
		AA	255.2	259.2	259.2	254.2	303.8	AA	295.5	316.6	316.6	314.5	307.9	AA	296.4	264	296.4	283.4	320.4
		BA	221	198.8	221	222.7	219.2	BA	195.7	190.9	195.7	220.4	267.1	BA	233.4	241.8	241.8	218.8	235.1
		AM	196.5	222.8	222.8	257.1	253.3	AM	199.6	204.8	204.8	235	236.9	AM	221.9	250	250	267.5	262.5
		Extension	MVC Peak Torque/kg					Extension	MVC Peak Torque/kg					Extension	MVC Peak Torque/kg
		CC						DS						SS
		Subjects	Pre 1	Pre 2	Pre Best	Post1	24-Post	Subjects	Pre 1	Pre 2	Pre Best	Post1	24-Post	Subjects	Pre 1	Pre 2	Pre Best	Post1	24-Post
		AA	…	…	…	…	…	AA	6.625	6.704	6.704	6.83	7.022	AA	…	…	…	…	…
		MS	…	…	…	…	…	MS	5.129	5.391	5.391	6.022	…	MS	6.085	5.265	6.085	5.603	4.043
		AK	3.825	3.922	3.922	2.869	2.322	AK	3.518	3.093	3.518	3.259	3.006	AK	3.209	3.247	3.247	3.45	3.944
		RS	4.211	4.311	4.311	4.565	4.12	RS	4.543	4.28	4.543	4.129	4.201	RS	2.772	3.619	3.619	3.111	3.591
		BM	5.004	6.258	6.258	5.602	5.432	BM	4.778	4.547	4.778	4.58	4.754	BM	6.285	6.062	6.062	5.895	6.159
		YT	4.809	4.783	4.809	4.583	3.561	YT	4.755	4.587	4.755	5.33	5.497	YT	5.044	4.646	5.044	4.543	4.074
		MM	7.051	---	7.051	6.936	6.834	MM	6.951	6.594	6.951	6.918	7.446	MM	7.179	7.093	7.179	8.18	6.582
		AM	7.827	7.727	7.827	7.339	8.179	AM	7.724	7.68	7.724	7.599	7.715	AM	5.98	5.985	5.985	6.189	6.539
		KB	8.82	8.541	8.82	8.858	9.908	KB	8.833	8.757	8.757	8.803	8.769	KB	8.194	8.149	8.194	8.159	9.953
		AA	5.934	6.028	6.028	5.912	7.065	AA	6.872	7.362	7.362	7.314	7.162	AA	6.893	6.139	6.893	6.59	7.45
		BA	4.018	3.615	4.018	4.049	3.985	BA	3.558	3.471	3.558	4.008	4.856	BA	4.244	4.396	4.396	3.978	4.275
		AM	4.467	5.064	5.064	5.842	5.756	AM	3.629	3.724	3.724	4.272	5.384	AM	5.043	5.683	5.683	6.08	5.966
		Extension	MVC Time to Peak Torque					Extension	MVC Time to Peak Torque					Extension	MVC Time to Peak Torque
		CC						DS						SS
		Subjects	Pre 1	Pre 2	Pre Best	Post1	24-Post	Subjects	Pre 1	Pre 2	Pre Best	Post1	24-Post	Subjects	Pre 1	Pre 2	Pre Best	Post1	24-Post
		AA	…	…	…	…	…	AA	3.593	4.145	4.145	4.43	2.756	AA	…	…	…	…	…
		MS	…	…	…	…	…	MS	1.866	1.148	1.148	1.644	…	MS	4.778	4.22	4.778	2.741	1.909
		AK	4.25	2.528	2.528	2.843	0.894	AK	3.3	4.416	3.3	2.817	4.238	AK	3.284	4.9	4.9	2.306	2.131
		RS	2.467	4.297	4.297	4.275	4.026	RS	1.523	2.219	1.523	2.397	1.478	RS	2.665	1.38	1.38	2.041	3.604
		BM	4.271	1.786	1.786	2.816	2.355	BM	2.574	1.92	2.574	2.103	2.832	BM	3.523	3.919	3.919	2.725	1.792
		YT	4.689	5.343	4.689	3.959	2.434	YT	2.554	2.629	2.554	2.91	4.249	YT	2.672	4.734	2.672	3.94	3.041
		MM	2.057	---	2.057	2.188	3.877	MM	3.502	4.966	3.502	2.901	2.535	MM	2.402	2.403	2.402	3.55	1.767
		AM	4.125	3.921	4.125	5.43	3.2	AM	3.618	2.078	3.618	2.407	1.805	AM	1.898	2.648	2.648	5.237	3.108
		KB	2.08	2.785	2.08	4.285	1.363	KB	1.557	2.203	1.557	2.39	2.719	KB	1.717	1.648	1.717	1.318	0.643
		AA	1.809	1.891	1.891	1.28	1.453	AA	4.148	2.956	2.956	1.583	1.367	AA	2.438	1.168	2.438	1.776	1.248
		BA	3.767	5.245	3.767	2.602	4.9	BA	4.107	4.981	4.107	4.973	3.985	BA	3.091	4.63	4.63	5.304	2.685
		AM	2.692	4.26	4.26	2.643	1.943	AM	3.227	5.597	5.597	2.453	2.459	AM	2.4	2.925	2.925	4.449	1.768
		Extension	MVC Time from Peak Torque to Relaxation					Extension	MVC Time from Peak Torque to Relaxation					Extension	MVC Time from Peak Torque to Relaxation
		CC						DS						SS
		Subjects	Pre 1	Pre 2	Pre Best	Post1	24-Post	Subjects	Pre 1	Pre 2	Pre Best	Post1	24-Post	Subjects	Pre 1	Pre 2	Pre Best	Post1	24-Post
		AA	…	…	…	…	…	AA	0.63	1.325	1.325	1.519	2.341	AA	…	…	…	…	…
		MS	…	…	…	…	…	MS	3.868	5.844	5.844	4.611	…	MS	0.847	1.607	0.847	2.644	1.23
		AK	1.445	3.255	3.255	2.874	4.892	AK	1.717	2.019	1.717	2.652	1.017	AK	2.623	1.375	1.375	3.764	4.012
		RS	2.345	1.879	1.879	2.258	2.208	RS	4.177	4.459	4.177	2.039	5.31	RS	2.986	1.473	1.473	3	2.331
		BM	1.864	2.809	2.809	3.572	3.777	BM	3.276	3.781	3.276	3.188	2.636	BM	1.104	2.723	2.723	3.238	3.795
		YT	0.83	1.185	0.83	1.782	3.432	YT	3.655	3.03	3.655	1.961	2.4	YT	3.063	1.53	3.063	2.547	2.534
		MM	4.073	---	4.073	3.218	4.265	MM	4.522	1.513	4.522	3.905	4.518	MM	3.964	4.311	3.964	2.979	6.922
		AM	3.267	2.643	3.267	2.575	2.781	AM	2.36	4.419	2.36	4.033	5.605	AM	4.488	4.173	4.173	0.721	2.368
		KB	3.692	2.372	3.692	1.221	4.172	KB	4.576	3.711	4.576	3.114	3.037	KB	3.901	2.515	3.901	4.264	1.16
		AA	3.497	3.48	3.48	4.248	3.616	AA	1.932	2.078	2.078	4.577	4.048	AA	4.091	5.101	4.091	2.739	4.437
		BA	3.37	2.108	3.37	4.235	1.123	BA	2.166	0.978	2.166	2.48	3.099	BA	2.127	0.822	0.822	0.526	3.025
		AM	4.143	3.489	3.489	4.577	6.15	AM	3.234	1.686	1.686	3.889	4.744	AM	4.555	3.65	3.65	2.614	5.096
		Extension	MVC Mean Power					Extension	MVC Mean Power					Extension	MVC Mean Power
		CC						DS						SS
		Subjects	Pre 1	Pre 2	Pre Best	Post1	24-Post	Subjects	Pre 1	Pre 2	Pre Best	Post1	24-Post	Subjects	Pre 1	Pre 2	Pre Best	Post1	24-Post
		AA	…	…	…	…	…	AA	242.3	263.8	263.8	288.2	281.4	AA	…	…	…	…	…
		MS	…	…	…	…	…	MS	180.6	198.9	198.9	216.5	…	MS	232.3	196.1	232.3	206	143.7
		AK	217.6	228.2	228.2	166.8	132.1	AK	200.3	174.2	200.3	165.5	173.3	AK	175.3	185.6	185.6	196.8	232.6
		RS	217	226.8	226.8	211.9	187.8	RS	220.7	218.6	220.7	202	198.7	RS	144.8	138.2	138.2	105.6	191.7
		BM	231.1	223	223	210.2	231	BM	206.9	197.5	206.9	205.3	206.1	BM	260	235.9	235.9	225.3	249.1
		YT	183.2	186.5	183.2	174.5	141.4	YT	167.9	158.2	167.9	108.3	207.8	YT	193.4	173	193.4	166.4	154
		MM	182.8	---	182.8	256.8	221.4	MM	249.7	237.6	249.7	245.3	260.4	MM	261.5	250.3	261.5	250.5	225.1
		AM	251.9	141	251.9	204.7	262.7	AM	247	235.4	247	247.6	249.8	AM	198.9	197.2	197.2	194.1	213.4
		KB	308.3	305.4	308.3	314.5	341.6	KB	294.9	297.3	294.9	297.4	313	KB	275.5	267.6	275.5	275.7	341.8
		AA	213.6	108.8	108.8	211.2	245.6	AA	245.3	252.5	252.5	231.5	233	AA	241.2	202	241.2	220.5	209.1
		BA	174.6	142.6	174.6	146.8	172.7	BA	147.5	138.5	147.5	168	210.9	BA	187.2	197	197	176.5	189.3
		AM	127.5	135.3	135.3	158.7	167.6	AM	139.8	145.8	145.8	143.8	144.3	AM	144.7	146.7	146.7	169.1	171.7
		Extension	MVC Mean Power/kg					Extension	MVC Mean Power/kg					Extension	MVC Mean Power/kg
		CC						DS						SS
		Subjects	Pre 1	Pre 2	Pre Best	Post1	24-Post	Subjects	Pre 1	Pre 2	Pre Best	Post1	24-Post	Subjects	Pre 1	Pre 2	Pre Best	Post1	24-Post
		AA	…	…	…	…	…	AA	4.847	5.277	5.277	5.764	5.628	AA	…	…	…	…	…
		MS	…	…	…	…	…	MS	3.925	4.325	4.325	4.706	…	MS	5.05	4.263	5.05	4.478	3.123
		AK	3.022	3.169	3.169	2.317	1.835	AK	2.782	2.419	2.782	2.299	2.407	AK	2.435	2.578	2.578	2.733	3.23
		RS	3.339	3.489	3.489	3.26	2.889	RS	3.395	3.364	3.395	3.107	3.057	RS	2.228	2.125	2.125	1.625	2.949
		BM	4.202	4.055	4.055	3.821	4.201	BM	3.761	3.591	3.761	3.732	3.747	BM	4.727	4.29	4.29	4.097	4.53
		YT	3.739	3.807	3.739	3.562	2.886	YT	3.427	3.229	3.427	2.209	4.241	YT	3.947	3.53	3.947	3.396	3.144
		MM	3.89	---	3.89	5.464	4.71	MM	5.312	5.056	5.312	5.219	5.54	MM	5.565	5.325	5.565	6.261	4.789
		AM	6.299	3.524	6.299	5.119	6.568	AM	6.174	5.885	6.174	6.189	6.245	AM	4.972	4.93	4.93	4.852	5.334
		KB	7.341	7.27	7.341	7.487	8.133	KB	7.022	7.08	7.022	7.081	7.453	KB	6.56	6.372	6.56	6.564	8.138
		AA	4.967	2.531	2.531	4.912	5.711	AA	5.704	5.871	5.871	5.385	5.419	AA	5.608	4.698	5.608	5.129	4.862
		BA	3.175	2.593	3.175	2.669	3.139	BA	2.682	2.519	2.682	3.055	3.834	BA	3.403	3.582	3.582	3.209	3.441
		AM	2.898	3.075	3.075	3.607	3.808	AM	2.541	2.651	2.651	2.615	3.28	AM	3.289	3.333	3.333	3.843	3.902

## Sheet: ISO 60 (All Variables)
						ISO 60 Extension																			ISO 60 Flexion
		Extension	ISO 60 Peak Torque					Extension	ISO 60 Peak Torque					Extension	ISO 60 Peak Torque						Flexion	ISO 60 Peak Torque					Flexion	ISO 60 Peak Torque					Flexion	ISO 60 Peak Torque
		CC						DS						SS							CC						DS						SS
		Subjects	Pre 1	Pre 2	Pre Best	Post1	24-Post	Subjects	Pre 1	Pre 2	Pre Best	Post1	24-Post	Subjects	Pre 1	Pre 2	Pre Best	Post1	24-Post		Subjects	Pre 1	Pre 2	Pre Best	Post1	24-Post	Subjects	Pre 1	Pre 2	Pre Best	Post1	24-Post	Subjects	Pre 1	Pre 2	Pre Best	Post1	24-Post
		AA	…	…	…	…	…	AA	257	259.1	259.1	284.1	262.6	AA	…	…	…	…	…		AA	…	…	…	…	…	AA	194.5	184.5	194.5	177	185.1	AA	…	…	…	…	…
		MS	…	…	…	…	…	MS	126.4	145.9	145.9	228	…	MS	191.2	185	185	213.5	186		MS	…	…	…	…	…	MS	147	167.9	167.9	163.8	…	MS	167.6	157.9	157.9	149.6	151.2
		AK	275.4	282.4	282.4	206.9	220.4	AK	208.7	219.6	219.6	202.3	220.3	AK	222.4	186.6	222.4	183.2	248.4		AK	…	…	…	133.2	136.1	AK	151.5	163.7	163.7	140.1	144.8	AK	145.7	130.4	145.7	126	133.3
		RS	259.7	248.8	259.7	198.2	204.5	RS	227.5	235.2	235.2	236.4	279.1	RS	201.2	201.2	201.2	204.9	214.2		RS	175.8	182.5	175.8	173.5	186.3	RS	152.7	163.9	163.9	156.2	174.1	RS	152.7	163.9	163.9	156.2	174.1
		BM	223.9	218	223.9	230.8	216.8	BM	251.7	250.4	251.7	232.5	217.3	BM	250.3	222.5	250.3	189.8	246.5		BM	142.5	128.7	142.5	140.5	137.1	BM	158.4	145.2	158.4	146.3	139.7	BM	150.8	144.6	150.8	143.4	158.4
		YT	160.6	188.7	188.7	182.8	177.8	YT	185.7	178.9	178.9	193.7	197.1	YT	192.5	194.8	194.8	188.5	175.3		YT	125.4	138.2	138.2	169.3	124.8	YT	147.3	144.1	144.1	138.4	132	YT	118.3	146.3	146.3	143	124.3
		MM	223.1	251	251	207.9	216.4	MM	188	158.7	188	163.8	204.9	MM	210.9	195.5	210.9	187.1	215.2		MM	99.3	111.8	111.8	122.6	98.1	MM	148.6	140.3	148.6	135.9	147.3	MM	136.1	143.2	136.1	147.4	167.6
		AM	180.4	189.7	180.4	197.7	213.2	AM	194.7	205.6	194.7	192.7	186	AM	193.8	187	187	169.3	194.3		AM	144.2	145.2	144.2	143.5	151	AM	158.6	153.6	158.6	138.7	135.5	AM	119.7	125.9	125.9	144.5	149.3
		KB	339.3	334.6	334.6	327	326.7	KB	336.2	336.7	336.2	325.8	321.5	KB	325.4	327.1	325.4	328	327.3		KB	205.3	213.1	213.1	210.7	180.2	KB	206.6	208.1	206.6	205	197.5	KB	176.2	176.3	176.2	152.6	163.8
		AA	180.8	177.8	177.8	157.8	189.8	AA	161.6	159.7	161.6	176.3	177.5	AA	197.3	157.1	197.3	155.4	250.5		AA	104.2	127.1	127.1	126.9	117.2	AA	144.6	116.6	144.6	125	135.5	AA	133	121.8	133	118	141.8
		BA	147.8	131.7	147.8	139.6	169.5	BA	149.9	142.3	149.9	156.5	161.7	BA	174.9	173	174.9	159.8	177		BA	142.3	137	142.3	150.6	159	BA	144.4	139.3	144.4	120.1	137.2	BA	139.4	157.9	139.4	145.4	160.4
		AM	167.1	178.7	167.1	171	174.9	AM	149.6	149.2	149.2	157.5	192.2	AM	160.9	141.9	160.9	140.2	172.5		AM	105.6	113.5	105.6	110.9	118.9	AM	108.7	105.9	105.9	102.1	113.3	AM	110	113.7	110	106.5	112.3
		Extension	ISO 60 Position of peak Torque					Extension	ISO 60 Position of peak Torque					Extension	ISO 60 Position of peak Torque						Flexion	ISO 60 Position of peak Torque					Flexion	ISO 60 Position of peak Torque					Flexion	ISO 60 Position of peak Torque
		CC						DS						SS							CC						DS						SS
		Subjects	Pre 1	Pre 2	Pre Best	Post1	24-Post	Subjects	Pre 1	Pre 2	Pre Best	Post1	24-Post	Subjects	Pre 1	Pre 2	Pre Best	Post1	24-Post		Subjects	Pre 1	Pre 2	Pre Best	Post1	24-Post	Subjects	Pre 1	Pre 2	Pre Best	Post1	24-Post	Subjects	Pre 1	Pre 2	Pre Best	Post1	24-Post
		AA	…	…	…	…	…	AA	53.2	58.7	53.2	60	66.3	AA	…	…	…	…	…		AA	…	…	…	…	…	AA	40.6	40.9	40.6	26.7	22.5	AA	…	…	…	…	…
		MS	…	…	…	…	…	MS	76.2	71.8	71.8	76.6	…	MS	79.7	59.5	59.5	83.2	84		MS	…	…	…	…	…	MS	27.2	28.6	28.6	28	…	MS	25.6	30.7	30.7	24.2	19.3
		AK	60	60	60	86.3	83.1	AK	73.1	80	80	76.5	86	AK	73.2	62.8	73.2	82.4	73		AK	---	---	---	60.5	51.3	AK	50.7	28	28	60.2	41.6	AK	25.5	58	25.5	67.9	68.8
		RS	74.3	75.2	74.3	86.4	64.9	RS	74.8	80.7	80.7	78.7	80.6	RS	92.2	81.7	92.2	80.1	80.7		RS	32.8	38.3	32.8	34	34.7	RS	23.3	28.1	28.1	25.4	26	RS	34.6	35.6	34.6	31	28.6
		BM	64.7	71.8	64.7	66.4	77.3	BM	80.5	82.1	80.5	79.9	69	BM	67.5	69.5	67.5	79.3	73.1		BM	47.5	44.3	47.5	24.3	36.9	BM	57.3	33.7	57.3	58.5	58.7	BM	52.7	50.5	52.7	43.9	41.8
		YT	58.7	68.7	68.7	80.6	80.2	YT	73.7	73.8	73.8	70	71.4	YT	63.9	66.3	66.3	72.4	72.4		YT	48.4	23.2	23.2	50	63.7	YT	20.5	30.5	30.5	31.2	25	YT	41.9	44.4	44.4	35.3	23.1
		MM	47.5	58.4	58.4	64.7	78.5	MM	82.5	81.3	82.5	86.6	85.3	MM	73.4	79.7	73.4	70.4	73.3		MM	47.7	31.6	31.6	63.3	69.3	MM	37.2	41.9	37.2	30.7	43.1	MM	48.6	29.9	48.6	27.2	26.5
		AM	71.5	69.6	71.5	65.7	65.2	AM	84.3	74.3	84.3	59.4	73.3	AM	72.5	76.1	76.1	77.9	74		AM	40.1	32.4	40.1	45	28.6	AM	35.2	45.6	35.2	33.8	31	AM	31.8	50.1	50.1	25.4	24.7
		KB	83.2	92.2	92.2	77.8	85.6	KB	81.6	82.7	81.6	84.3	81	KB	90.4	88	90.4	88	86		KB	47.6	52.2	52.2	42.1	42.4	KB	47.1	40	47.1	52.3	50.2	KB	42.5	41.6	42.5	49.4	47.1
		AA	68.8	64.8	64.8	77.4	70.3	AA	67.5	65.9	67.5	61.6	80.5	AA	59.9	57.1	59.9	71.9	77.1		AA	29.5	41	0	27.2	40.1	AA	36.8	58.7	36.8	37	36.2	AA	30.3	30	30.3	37.8	46.5
		BA	79.2	73.8	79.2	74.5	73.2	BA	87.7	83.2	87.7	74	71.5	BA	82.6	77.5	82.6	75.5	67.7		BA	39.7	48.4	39.7	29.4	32	BA	45.2	41.5	45.2	34.5	32.6	BA	40.6	33.6	40.6	37.3	38.5
		AM	71.3	84.3	71.3	75.5	84.5	AM	72	78	78	67.7	78.9	AM	80.7	82.7	80.7	64.2	81.4		AM	43	32.4	43	29.5	33.2	AM	38.5	36.5	0	34.3	42.8	AM	28.7	23.2	28.7	19.1	22.6
		Extension	ISO 60 Maximum Range of Motion					Extension	ISO 60 Maximum Range of Motion					Extension	ISO 60 Maximum Range of Motion						Flexion	ISO 60 Maximum Range of Motion					Flexion	ISO 60 Maximum Range of Motion					Flexion	ISO 60 Maximum Range of Motion
		CC						DS						SS							CC						DS						SS
		Subjects	Pre 1	Pre 2	Pre Best	Post1	24-Post	Subjects	Pre 1	Pre 2	Pre Best	Post1	24-Post	Subjects	Pre 1	Pre 2	Pre Best	Post1	24-Post		Subjects	Pre 1	Pre 2	Pre Best	Post1	24-Post	Subjects	Pre 1	Pre 2	Pre Best	Post1	24-Post	Subjects	Pre 1	Pre 2	Pre Best	Post1	24-Post
		AA	…	…	…	…	…	AA	104.2	106.8	104.2	101.3	107.1	AA	…	…	…	…	…		AA	…	…	…	…	…	AA	101.3	105.2	101.3	99.6	105.3	AA	…	…	…	…	…
		MS	…	…	…	…	…	MS	88.1	87.4	87.4	92	…	MS	99	93.6	93.6	97	102.8		MS	…	…	…	…	…	MS	97.9	100.1	100.1	93.4	…	MS	100.6	94.3	94.3	98.1	107.2
		AK	0	0	0	118	115.9	AK	94.4	97.5	97.5	93.9	95.4	AK	100.8	74.9	100.8	101	110		AK	---	---	…	120.3	115.5	AK	99.7	97.2	0	94.1	95.9	AK	104.5	108.4	104.5	100.4	108.1
		RS	104.8	104.6	104.8	100.4	105.3	RS	111.9	109.3	109.3	110.2	109.7	RS	112.3	117.1	0	108.3	114.2		RS	104	104.5	104	102.5	104	RS	109.4	110.4	110.4	105.9	108.1	RS	116.1	116.5	0	109.7	112.7
		BM	97.7	93.9	97.7	100.4	96.9	BM	106.4	99.8	106.4	95.4	104.2	BM	78.9	76.6	78.9	81	78.8		BM	98.7	99.7	98.7	99.8	99	BM	118.7	120.3	118.7	110.7	112.1	BM	78.3	77.7	78.3	84.7	84.2
		YT	90.1	94.7	94.7	80.5	97.8	YT	94.5	92	92	88.7	87.5	YT	84.6	91.2	91.2	90.3	97.4		YT	100	96.7	0	88.5	102	YT	93	91	91	91	85.8	YT	95.4	95	95	96.2	99.2
		MM	87.6	90	90	83.2	88.4	MM	82.4	80.6	82.4	80.8	101.1	MM	95.8	89.9	95.8	87.4	90.2		MM	86.9	85.5	85.5	86.4	85.3	MM	82.9	81.1	82.9	83	100	MM	93.5	88.3	93.5	88.8	92.4
		AM	91.9	96.9	91.9	94.6	97.7	AM	94.2	95	94.2	88.8	82.8	AM	90.2	82.7	82.7	101.7	100.6		AM	97	91.1	97	100.4	94	AM	89.7	102.7	89.7	82.7	81.4	AM	83.5	71.3	71.3	96.6	92.7
		KB	95.1	89.6	89.6	97.9	108.5	KB	82.5	93.4	82.5	94.9	90	KB	108.8	108.9	108.8	108.9	108.2		KB	96.6	108	108	96.1	104.8	KB	80.7	95.1	80.7	110.4	91.2	KB	108.3	107.7	108.3	108.1	106.5
		AA	97.8	79.6	79.6	91.4	93	AA	92.3	97.9	92.3	97.7	83	AA	93.8	89.7	0	89.2	101.4		AA	94.2	78.1	78.1	85.5	92.3	AA	91.9	99.8	91.9	93.8	82.4	AA	90.7	87	90.7	85	103.2
		BA	98.4	92.7	98.4	96.7	90.9	BA	94.4	97.2	94.4	89.8	92.8	BA	104.4	103.7	104.4	98.7	90.4		BA	96.2	91.8	96.2	97.4	92.2	BA	90	93.8	90	86.6	91.3	BA	100.4	99.4	100.4	96.6	88.3
		AM	89.8	86.4	89.8	86.7	81.5	AM	107.9	103.8	103.8	82.2	77.2	AM	83.8	95.9	83.8	94.1	92.2		AM	101.8	92.2	101.8	87	80.7	AM	106.4	101.5	101.5	84	74.1	AM	86	96	86	95.2	91.8
		Extension	ISO 60 Peak Torque/kg					Extension	ISO 60 Peak Torque/kg					Extension	ISO 60 Peak Torque/kg						Flexion	ISO 60 Peak Torque/kg					Flexion	ISO 60 Peak Torque/kg					Flexion	ISO 60 Peak Torque/kg
		CC						DS						SS							CC						DS						SS
		Subjects	Pre 1	Pre 2	Pre Best	Post1	24-Post	Subjects	Pre 1	Pre 2	Pre Best	Post1	24-Post	Subjects	Pre 1	Pre 2	Pre Best	Post1	24-Post		Subjects	Pre 1	Pre 2	Pre Best	Post1	24-Post	Subjects	Pre 1	Pre 2	Pre Best	Post1	24-Post	Subjects	Pre 1	Pre 2	Pre Best	Post1	24-Post
		AA	…	…	…	…	…	AA	5.139	5.181	5.139	5.681	5.251	AA	…	…	…	…	…		AA	…	…	…	…	…	AA	3.89	3.689	3.89	3.539	3.701	AA	…	…	…	…	…
		MS	…	…	…	…	…	MS	2.748	3.171	3.171	4.956	…	MS	4.156	4.022	4.022	4.64	4.566		MS	…	…	…	…	…	MS	3.197	3.651	3.651	3.56	…	MS	3.643	3.432	3.432	3.253	3.288
		AK	3.825	3.922	9.922	2.873	3.061	AK	2.899	3.05	3.05	2.81	3.06	AK	3.089	2.592	3.089	2.544	3.451		AK	---	1.044	1.044	1.851	1.891	AK	2.104	2.274	2.274	1.947	2.011	AK	2.023	1.812	2.023	1.75	1.851
		RS	3.995	3.827	3.995	3.049	3.146	RS	3.501	3.619	3.619	3.637	4.293	RS	3.095	3.076	3.095	3.153	3.296		RS	2.704	2.807	2.704	2.669	2.867	RS	2.349	2.521	2.521	2.403	2.679	RS	2.644	2.585	2.644	2.577	2.558
		BM	4.071	3.963	4.071	4.196	3.941	BM	4.576	4.553	5.576	4.226	3.951	BM	4.552	4.046	4.552	3.45	4.482		BM	2.59	2.34	2.59	2.554	2.493	BM	2.881	2.641	2.881	2.661	2.539	BM	2.742	2.629	2.742	2.607	2.88
		YT	3.277	3.851	3.851	3.73	3.628	YT	3.79	3.651	3.651	3.953	4.023	YT	3.928	3.975	3.975	3.847	3.579		YT	2.559	2.821	2.821	3.455	2.548	YT	3.007	2.94	2.94	2.825	2.693	YT	2.415	2.985	2.985	2.918	2.537
		MM	2.127	1.973	6.936	4.424	4.605	MM	3.999	3.376	3.999	3.486	4.361	MM	4.487	4.161	4.487	4.678	4.579		MM	2.112	2.379	2.379	2.608	2.087	MM	3.161	2.984	3.161	2.891	3.135	MM	2.895	3.048	2.895	3.685	3.566
		AM	4.509	4.742	4.509	4.943	5.329	AM	4.867	5.14	4.867	4.817	4.65	AM	4.844	4.675	4.675	4.233	4.859		AM	3.605	3.63	3.605	3.588	3.776	AM	3.966	3.841	3.966	3.466	3.387	AM	2.993	3.147	3.147	3.613	3.732
		KB	8.079	7.966	7.966	7.786	7.778	KB	8.005	8.018	8.018	7.757	7.654	KB	7.748	7.789	7.748	7.809	7.793		KB	4.887	5.073	5.073	5.016	4.29	KB	4.919	4.954	4.919	4.881	4.702	KB	4.196	4.197	4.196	3.633	3.901
		AA	4.206	4.134	4.134	3.67	4.413	AA	3.758	3.715	3.758	4.099	4.128	AA	4.589	3.654	4.589	3.614	5.825		AA	2.423	2.957	---	2.951	2.725	AA	3.363	2.712	3.363	2.907	3.152	AA	3.093	2.832	3.093	2.743	3.297
		BA	2.687	2.394	2.687	2.537	3.082	BA	2.726	2.587	2.726	2.846	2.939	BA	3.18	3.145	3.18	2.905	3.219		BA	2.588	2.492	2.588	2.739	2.892	BA	2.626	2.533	2.626	2.184	2.495	BA	2.534	2.872	2.534	2.643	2.916
		AM	3.797	4.062	3.797	3.887	3.974	AM	2.719	2.712	2.712	2.864	4.368	AM	3.658	3.226	3.658	3.187	3.92		AM	2.4	2.58	2.4	2.521	2.701	AM	1.976	1.925	1.925	1.856	2.576	AM	2.5	2.585	2.5	2.42	2.553
		Extension	ISO 60 Time to Peak Torque					Extension	ISO 60 Time to Peak Torque					Extension	ISO 60 Time to Peak Torque						Flexion	ISO 60 Time to Peak Torque					Flexion	ISO 60 Time to Peak Torque					Flexion	ISO 60 Time to Peak Torque
		CC						DS						SS							CC						DS						SS
		Subjects	Pre 1	Pre 2	Pre Best	Post1	24-Post	Subjects	Pre 1	Pre 2	Pre Best	Post1	24-Post	Subjects	Pre 1	Pre 2	Pre Best	Post1	24-Post		Subjects	Pre 1	Pre 2	Pre Best	Post1	24-Post	Subjects	Pre 1	Pre 2	Pre Best	Post1	24-Post	Subjects	Pre 1	Pre 2	Pre Best	Post1	24-Post
		AA	…	…	…	…	…	AA	1.06	0.97	1.06	0.9	0.89	AA	…	…	…	…	…		AA	…	…	…	…	…	AA	0.655	0.668	0.655	0.435	0.353	AA	…	…	…	…	…
		MS	…	…	…	…	…	MS	0.478	0.42	0.42	0.57	…	MS	0.525	0.928	0.928	0.498	0.56		MS	…	…	…	…	…	MS	3.197	3.651	3.651	3.56	…	MS	3.643	3.432	3.432	3.253	3.288
		AK	4.25	2.528	2.528	0.685	0.753	AK	0.523	0.543	0.543	0.563	0.425	AK	0.613	0.328	0.613	0.46	0.763		AK	---	---	---	0.993	0.828	AK	0.828	0.44	0.44	0.945	0.663	AK	0.43	0.963	0.43	1.135	1.163
		RS	0.645	0.62	0.645	0.34	0.813	RS	0.805	0.65	0.65	0.648	0.673	RS	0.49	0.725	0.49	0.658	0.728		RS	0.578	0.648	0.578	0.595	0.603	RS	0.403	0.468	0.468	0.45	0.433	RS	0.595	0.623	0.595	0.508	0.475
		BM	0.743	0.48	0.743	0.838	0.658	BM	0.645	0.46	0.645	0.485	0.773	BM	0.69	0.625	0.69	0.465	0.518		BM	0.768	0.73	0.768	0.325	0.475	BM	0.933	0.583	0.933	0.933	0.948	BM	0.555	0.53	0.555	0.485	0.465
		YT	0.65	0.633	0.633	0.495	0.508	YT	0.513	0.53	0.53	0.505	0.543	YT	0.508	0.633	0.633	0.523	0.573		YT	0.833	0.37	0.37	0.548	1.015	YT	0.35	0.483	0.483	0.488	0.335	YT	0.67	0.673	0.673	0.53	0.38
		MM	0.748	0.628	0.628	0.565	0.52	MM	0.46	0.463	0.46	0.285	0.39	MM	0.52	0.373	0.52	0.525	0.473		MM	0.8	0.57	0.57	1.003	0.955	MM	0.368	0.435	0.368	0.293	0.27	MM	0.818	0.463	0.818	0.408	0.41
		AM	0.538	0.74	0.538	0.878	0.5	AM	0.633	0.628	0.628	0.628	0.645	AM	0.633	0.628	0.628	0.628	0.645		AM	0.363	0.548	0.363	0.388	0.475	AM	0.413	0.398	0.413	0.378	0.37	AM	0.38	0.523	0.523	0.388	0.385
		KB	0.71	0.553	0.533	0.695	0.595	KB	0.488	0.528	0.488	0.62	0.668	KB	0.6	0.65	0.6	0.663	0.643		KB	0.49	0.47	0.47	0.418	0.36	KB	0.495	0.505	0.495	0.403	0.503	KB	0.33	0.343	0.33	0.41	0.385
		AA	0.648	0.668	0.668	0.538	0.498	AA	0.673	0.663	0.673	0.845	0.395	AA	0.723	0.768	0.723	0.745	0.575		AA	0.5	0.44	0.44	0.368	0.69	AA	0.553	0.98	0.553	0.57	0.453	AA	0.503	0.465	0.503	0.403	0.353
		BA	0.535	0.618	0.535	0.493	0.528	BA	0.45	0.488	0.45	0.5	0.55	BA	0.528	0.583	0.528	0.598	0.445		BA	0.63	0.708	0.63	0.53	0.49	BA	0.638	0.643	0.638	0.548	0.525	BA	0.683	0.58	0.683	0.6	0.67
		AM	0.648	0.393	0.648	0.538	0.41	AM	0.715	0.598	0.598	0.633	0.448	AM	2.4	2.925	2.925	0.683	0.398		AM	0.305	0.385	0.305	0.308	0.283	AM	0.645	0.578	0.578	0.34	0.433	AM	0.323	0.398	0.323	0.308	0.34
		Extension	ISO 60 Time from Peak Torque to relaxation					Extension	ISO 60 Time from Peak Torque to relaxation					Extension	ISO 60 Time from Peak Torque to relaxation						Flexion	ISO 60 Time from Peak Torque to relaxation					Flexion	ISO 60 Time from Peak Torque to relaxation					Flexion	ISO 60 Time from Peak Torque to relaxation
		CC						DS						SS							CC						DS						SS
		Subjects	Pre 1	Pre 2	Pre Best	Post1	24-Post	Subjects	Pre 1	Pre 2	Pre Best	Post1	24-Post	Subjects	Pre 1	Pre 2	Pre Best	Post1	24-Post		Subjects	Pre 1	Pre 2	Pre Best	Post1	24-Post	Subjects	Pre 1	Pre 2	Pre Best	Post1	24-Post	Subjects	Pre 1	Pre 2	Pre Best	Post1	24-Post
		AA	…	…	…	…	…	AA	0.773	0.93	0.773	0.925	0.998	AA	…	…	…	…	…		AA	…	…	…	…	…	AA	1.198	1.298	1.198	1.393	1.613	AA	…	…	…	…	…
		MS	…	…	…	…	…	MS	1.093	1.08	1.08	1.063	…	MS	1.185	0.718	0.718	2.866	1.23		MS	…	…	…	…	…	MS	1.67	1.635	1.635	1.63	…	MS	1.575	1.508	1.508	1.625	1.813
		AK	1.445	3.255	3.255	1.403	1.263	AK	1.115	1.18	2.652	1.103	1.26	AK	1.25	1.2	1.25	1.388	1.255		AK	---	---	---	1.27	1.253	AK	1.02	1.403	1.403	0.883	1.13	AK	1.42	1.003	1.42	0.73	0.808
		RS	1.323	1.363	1.323	1.515	1.133	RS	1.25	1.323	1.323	1.355	1.303	RS	1.548	1.39	1.548	1.273	1.293		RS	1.488	1.463	1.488	1.498	1.37	RS	1.553	1.543	1.543	1.435	1.563	RS	1.708	1.67	1.708	1.518	1.625
		BM	1.013	1.185	1.013	0.933	1.038	BM	1.235	1.375	1.235	1.203	1.055	BM	0.71	0.74	0.71	0.978	0.883		BM	1.24	1.223	1.24	1.565	1.438	BM	1.315	1.625	1.315	1.353	1.215	BM	1.108	1.068	1.108	1.263	1.34
		YT	1.023	1.028	1.028	0.933	1.185	YT	1.153	1.093	1.093	1.023	0.988	YT	0.965	0.938	0.938	1.055	1.15		YT	1.14	1.633	1.633	1.35	1.035	YT	1.4	1.228	1.228	1.23	1.273	YT	1.058	1.195	1.195	1.22	1.585
		MM	0.985	1.075	1.075	0.875	0.995	MM	1.005	0.963	1.005	1.123	0.88	MM	1.165	1.183	1.165	0.983	1.065		MM	0.775	0.98	0.98	0.603	0.588	MM	1.32	1.18	1.32	1.35	1.215	MM	0.865	1.133	0.865	1.275	1.255
		AM	0.775	1.113	0.775	0.61	1.07	AM	1.083	0.745	1.083	0.673	0.933	AM	0.92	0.833	0.833	1.143	1.088		AM	0.94	1.068	0.94	0.963	1.205	AM	1.21	1.028	1.21	1.123	1.148	AM	1.13	0.77	0.77	1.358	1.275
		KB	0.96	1.025	1.025	1.008	0.603	KB	0.943	1.103	0.943	0.82	0.905	KB	0.705	0.68	0.705	0.678	0.693		KB	1.59	1.38	1.38	1.405	1.053	KB	0.995	1.548	0.995	1.425	1.488	KB	0.878	0.858	0.878	0.778	0.753
		AA	1.08	0.705	0.705	1.058	1.13	AA	0.933	1.078	0.933	0.858	1.085	AA	0.943	0.798	0.943	0.818	0.738		AA	1.158	0.97	0.97	1.178	0.955	AA	1.123	0.848	1.123	1.093	1.128	AA	1.128	1.12	1.128	1.15	1.128
		BA	1.19	1	1.19	1.338	1.075	BA	1.19	1.193	1.19	1.08	1.078	BA	1.345	1.26	1.345	1.135	1.2		BA	1.158	0.99	1.158	1.478	1.393	BA	1.015	1.073	1.015	1.11	1.163	BA	1.138	1.22	1.138	1.173	0.938
		AM	0.655	1.093	0.655	0.93	1.02	AM	1.168	1.163	1.163	0.76	0.903	AM	1.06	1.313	1.06	0.97	1.238		AM	1.05	1.443	1.05	1.275	1.283	AM	1.265	1.24	1.24	1.218	0.96	AM	1.405	1.438	1.405	1.475	1.415
		Extension	ISO 60 Mean Power					Extension	ISO 60 Mean Power					Extension	ISO 60 Mean Power						Flexion	ISO 60 Mean Power					Flexion	ISO 60 Mean Power					Flexion	ISO 60 Mean Power
		CC						DS						SS							CC						DS						SS
		Subjects	Pre 1	Pre 2	Pre Best	Post1	24-Post	Subjects	Pre 1	Pre 2	Pre Best	Post1	24-Post	Subjects	Pre 1	Pre 2	Pre Best	Post1	24-Post		Subjects	Pre 1	Pre 2	Pre Best	Post1	24-Post	Subjects	Pre 1	Pre 2	Pre Best	Post1	24-Post	Subjects	Pre 1	Pre 2	Pre Best	Post1	24-Post
		AA	…	…	…	…	…	AA	183.5	178.9	183.5	191.8	180.6	AA	…	…	…	…	…		AA	…	…	…	…	…	AA	137.9	127.8	137.9	125.8	134.1	AA	…	…	…	…	…
		MS	…	…	…	…	…	MS	79.9	85.1	85.1	140.8	…	MS	124.8	131.2	131.2	129.3	121.1		MS	…	…	…	…	…	MS	82.1	98.3	98.3	96.3	…	MS	95.2	91.2	91.2	82.8	91.7
		AK	228.2	217.6	228.2	103.1	110.2	AK	120.5	130.8	130.8	115.5	116.7	AK	113.8	39.6	113.8	106.7	129.2		AK	---	---	---	84.1	87.6	AK	94	104.4	104.4	85.9	93.3	AK	102.2	76.2	102.2	82.8	92.2
		RS	144.5	139	144.5	107.8	120.9	RS	92.4	127.6	127.6	135.7	164	RS	115	109.5	115	117.6	122.5		RS	114.2	110.8	114.2	108.7	122.2	RS	107.6	111.4	111.4	106	116.9	RS	110.2	110.3	110.2	118.5	113.3
		BM	141.9	130.4	141.9	144.8	145.6	BM	133.7	123	133.7	127.5	132	BM	168.1	148.3	168.1	127.7	169.7		BM	91.8	85.6	91.8	96	92.3	BM	107	100.6	107	93.9	90.2	BM	93.4	88.7	93.4	89.6	96.5
		YT	89.4	114.9	114.9	114.2	106.5	YT	111.1	112.5	112.5	116.7	122.7	YT	118.7	125.3	125.3	118	108.3		YT	75.1	83.9	83.9	95.9	77	YT	91.4	88.1	88.1	89.9	83.3	YT	83.9	86.5	86.5	93.6	72.9
		MM	117.1	130	130	118.8	151.4	MM	112.9	100.8	112.9	106.2	97.8	MM	122.3	113	122.3	101	129.2		MM	59	73.9	73.9	76.6	63.2	MM	87.2	85.4	87.2	87.5	67.7	MM	84.5	93.3	84.5	91.6	110
		AM	95.1	106.3	95.1	95.3	117.6	AM	124.9	83.6	124.9	126.5	126.8	AM	124.5	130.1	130.1	107.5	123		AM	72.9	100.9	72.9	49.1	101.1	AM	106	48.4	106	91.7	93.3	AM	42.6	83	83	94.2	99.3
		KB	215.7	62	62	217.4	351.8	KB	210.5	203.9	210.5	125.1	216.8	KB	314.8	294.8	314.8	299.7	326.5		KB	113.8	64.2	64.2	130.8	175.5	KB	142.9	125.6	142.9	27.6	112.9	KB	198.7	204.2	198.7	185.2	199.7
		AA	98.3	112.8	112.8	107.3	107.7	AA	104	91.5	104	97.8	113.4	AA	112.7	99.3	112.7	101	107.3		AA	73.4	82.5	82.5	81.9	79.4	AA	98.9	70.9	98.9	86.5	89.4	AA	86.9	80.7	86.9	82.9	62.5
		BA	92.1	86.3	92.1	80.5	113.2	BA	90.5	84.9	90.5	93.1	101.2	BA	108.7	104.4	108.7	99	102.3		BA	94.7	90.9	94.7	85	90.6	BA	94.9	88.1	94.9	77.4	88.8	BA	91.7	103.8	91.7	95	110.2
		AM	81.7	107.1	81.7	97.9	114.7	AM	75.7	80.2	80.2	93.7	127.4	AM	97.6	85.8	97.6	84.1	112		AM	51.4	65.9	51.4	70.8	68.9	AM	66.2	63	63	65.1	70.9	AM	61.5	68.2	61.5	60	69.2
		Extension	ISO 60 Mean Power/kg					Extension	ISO 60 Mean Power/kg					Extension	ISO 60 Mean Power/kg						Flexion	ISO 60 Mean Power/kg					Flexion	ISO 60 Mean Power/kg					Flexion	ISO 60 Mean Power/kg
		CC						DS						SS							CC						DS						SS
		Subjects	Pre 1	Pre 2	Pre Best	Post1	24-Post	Subjects	Pre 1	Pre 2	Pre Best	Post1	24-Post	Subjects	Pre 1	Pre 2	Pre Best	Post1	24-Post		Subjects	Pre 1	Pre 2	Pre Best	Post1	24-Post	Subjects	Pre 1	Pre 2	Pre Best	Post1	24-Post	Subjects	Pre 1	Pre 2	Pre Best	Post1	24-Post
		AA	…	…	…	…	…	AA	3.67	3.579	3.67	3.835	3.612	AA	…	…	…	…	…		AA	…	…	…	…	…	AA	2.759	2.556	2.759	2.515	2.683	AA	…	…	…	…	…
		MS	…	…	…	…	…	MS	1.738	1.849	1.849	3.061	…	MS	2.714	2.852	2.852	2.812	2.633		MS	…	…	…	…	…	MS	1.785	2.137	2.137	2.094	…	MS	2.071	1.983	1.983	1.8	1.84
		AK	3.022	3.169	3.169	1.432	1.531	AK	1.674	1.817	1.817	1.605	1.621	AK	1.581	0.55	1.581	1.482	1.795		AK	---	---	---	1.168	1.216	AK	1.306	1.45	1.45	1.193	1.296	AK	1.419	1.058	1.419	1.15	1.281
		RS	2.223	2.138	2.223	1.659	1.86	RS	1.422	1.963	1.963	2.087	2.523	RS	1.769	1.684	1.769	1.81	1.884		RS	1.756	1.704	1.756	1.672	1.88	RS	1.656	1.714	1.714	1.631	1.798	RS	1.695	1.696	1.695	1.823	1.743
		BM	2.579	2.372	2.579	2.632	2.647	BM	2.431	2.237	2.431	2.319	2.399	BM	3.057	2.696	3.057	2.322	3.085		BM	1.669	1.556	1.669	1.746	1.679	BM	1.946	1.828	1.946	1.707	1.641	BM	1.698	1.612	1.698	1.63	1.755
		YT	1.825	2.346	2.346	2.33	2.174	YT	2.266	2.346	2.346	2.381	2.503	YT	2.423	2.557	2.557	2.407	2.21		YT	1.533	1.712	1.712	1.957	1.572	YT	1.865	1.798	1.798	1.835	1.7	YT	1.713	1.765	1.765	1.911	1.487
		MM	2.491	2.766	2.766	2.527	3.222	MM	2.403	2.146	2.403	2.26	2.081	MM	2.603	2.405	2.603	2.526	2.748		MM	1.255	1.573	1.573	1.631	1.345	MM	1.855	1.817	1.855	1.862	1.44	MM	1.798	1.986	1.798	2.291	2.34
		AM	2.377	2.657	2.377	2.384	2.939	AM	3.121	2.089	3.121	3.161	3.169	AM	3.111	3.253	3.253	2.688	3.074		AM	1.823	2.521	1.823	1.227	2.526	AM	2.651	1.21	2.651	2.292	2.334	AM	1.065	2.075	2.075	2.354	2.483
		KB	5.136	1.477	1.477	5.175	8.377	KB	5.011	4.856	5.011	2.977	5.162	KB	7.495	7.019	7.495	7.135	7.774		KB	2.709	1.529	1.529	3.115	4.178	KB	3.402	2.991	3.402	0.657	2.689	KB	4.73	4.861	4.73	4.409	4.756
		AA	2.285	2.622	2.622	2.495	2.505	AA	2.419	2.128	2.419	2.274	2.638	AA	2.622	2.31	2.622	2.348	2.496		AA	1.708	1.92	1.92	1.905	1.846	AA	2.3	1.648	2.3	2.012	2.078	AA	2.022	1.877	2.022	1.929	1.452
		BA	1.675	1.569	1.675	1.464	2.058	BA	1.645	1.543	1.645	1.693	1.84	BA	1.975	1.898	1.975	1.8	1.86		BA	1.721	1.652	1.721	1.545	1.648	BA	1.725	1.602	1.725	1.408	1.615	BA	1.668	1.887	1.668	1.726	2.003
		AM	1.856	2.434	1.856	2.225	2.608	AM	1.377	1.458	1.458	1.703	2.895	AM	2.217	1.951	2.217	1.911	2.545		AM	1.167	1.499	1.167	1.609	1.566	AM	1.204	1.145	1.145	1.184	1.611	AM	1.399	1.549	1.399	1.363	1.572
		Extension	ISO 60 Max Work					Extension	ISO 60 Max Work					Extension	ISO 60 Max Work						Flexion	ISO 60 Max Work					Flexion	ISO 60 Max Work					Flexion	ISO 60 Max Work
		CC						DS						SS							CC						DS						SS
		Subjects	Pre 1	Pre 2	Pre Best	Post1	24-Post	Subjects	Pre 1	Pre 2	Pre Best	Post1	24-Post	Subjects	Pre 1	Pre 2	Pre Best	Post1	24-Post		Subjects	Pre 1	Pre 2	Pre Best	Post1	24-Post	Subjects	Pre 1	Pre 2	Pre Best	Post1	24-Post	Subjects	Pre 1	Pre 2	Pre Best	Post1	24-Post
		AA	…	…	…	…	…	AA	336.3	340	336.3	350	340.9	AA	…	…	…	…	…		AA	…	…	…	…	…	AA	255.5	251.2	255.5	229.8	263.6	AA	…	…	…	…	…
		MS	…	…	…	…	…	MS	125.5	127.6	127.6	229.8	…	MS	213.5	215.8	215.8	218.9	216.8		MS	…	…	…	…	…	MS	169.4	204.2	204.2	191.9		MS	186	169.7	169.7	162.1	191.1
		AK	1239.2	1319.4	1319.4	215.3	222.1	AK	197.3	225.4	225.4	192.4	196.7	AK	212	113.7	212	197.2	260.7		AK	---	---	---	190.3	182.1	AK	173.7	192.4	192.4	156.9	167.3	AK	189	149.7	189	154.5	181.7
		RS	284.3	275.6	284.3	200	235.1	RS	190	251.7	251.7	271.7	323.9	RS	234.2	231.5	234.2	227	247.4		RS	235.7	233.7	235.7	227.4	241	RS	210.4	223.9	223.9	199.9	233.2	RS	253.7	252.8	253.7	240	237.9
		BM	249	217.2	249	256.2	246.7	BM	251.4	225.8	251.4	215.2	241.1	BM	235.4	202.4	235.4	184.2	237.6		BM	184.3	167.1	184.3	181.5	176.6	BM	240.6	222	240.6	214.5	195.1	BM	155.3	141.7	155.3	156.6	174.2
		YT	149.6	190.8	190.8	163	180.3	YT	184.9	182.5	182.5	178.2	187.7	YT	174.9	196.7	196.7	186.1	186.5		YT	148.2	167.9	167.9	182	157.9	YT	159.9	150.6	150.6	154.4	133.9	YT	145	161.5	161.5	163.8	143.2
		MM	202.8	221.3	221.3	171.1	229.4	MM	165.4	143.7	165.4	149.5	169.8	MM	206.1	175.8	206.1	152.3	198.6		MM	92.9	114.6	114.6	123	97.5	MM	147.1	137.9	147.1	143.7	114.7	MM	142.2	148.9	142.2	154.2	183.1
		AM	170.3	183.1	170.3	179	206.3	AM	202.3	174	202.3	196	181.6	AM	193.2	190	190	190.3	213.1		AM	126.9	162.9	126.9	123	169.8	AM	172.1	146.3	172.1	137.5	141.7	AM	123.2	107.3	107.3	164.3	164.9
		KB	360.2	346.8	346.8	370	421.3	KB	300.9	332.4	300.9	334.1	340.9	KB	410.8	392.1	410.8	401.5	435.9		KB	236.7	228.6	228.6	238.5	247.8	KB	212.9	257.8	212.9	215	224.8	KB	239.9	245	239.9	219.9	227.2
		AA	169.8	154.8	154.8	171.1	175.3	AA	166.9	159.2	166.9	166.4	167.9	AA	187.7	155.4	187.7	157.7	206.5		AA	121.7	116.4	116.4	126.5	130.6	AA	165.7	129.5	165.7	143.8	141.2	AA	141.7	127.9	141.7	128.8	133.3
		BA	158.9	139.6	158.9	147.3	181.4	BA	148.3	142.6	148.3	147.1	164.7	BA	203.4	192.3	203.4	171.5	168.3		BA	169.2	154.2	169.2	170.6	170.6	BA	156.7	151.1	156.7	128.3	149.9	BA	167	186.8	167	168.3	177.1
		AM	145.4	159.1	145.4	143.7	164.1	AM	142.5	141.1	141.1	130.4	171.9	AM	143.9	147.2	143.9	138.9	183.1		AM	87.7	120.5	87.7	112	107.8	AM	126.5	114.5	114.5	101.4	98.7	AM	106.3	125.1	106.3	106.9	121.4
		Extension	ISO 60 Max Work/kg					Extension	ISO 60 Max Work/kg					Extension	ISO 60 Max Work/kg						Flexion	ISO 60 Max Work/kg					Flexion	ISO 60 Max Work/kg					Flexion	ISO 60 Max Work/kg
		CC						DS						SS							CC						DS						SS
		Subjects	Pre 1	Pre 2	Pre Best	Post1	24-Post	Subjects	Pre 1	Pre 2	Pre Best	Post1	24-Post	Subjects	Pre 1	Pre 2	Pre Best	Post1	24-Post		Subjects	Pre 1	Pre 2	Pre Best	Post1	24-Post	Subjects	Pre 1	Pre 2	Pre Best	Post1	24-Post	Subjects	Pre 1	Pre 2	Pre Best	Post1	24-Post
		AA	…	…	…	…	…	AA	6.726	6.799	6.726	6.999	6.818	AA	…	…	…	…	…		AA	…	…	…	…	…	AA	5.11	5.023	5.11	4.597	5.272	AA	…	…	…	…	…
		MS	…	…	…	…	…	MS	2.728	2.774	2.774	4.996	…	MS	4.641	4.692	4.692	4.759	4.713		MS	…	…	…	…	…	MS	3.682	4.44	4.44	4.171	…	MS	4.043	3.689	3.689	3.524	4.155
		AK	17.211	18.324	18.324	2.99	3.085	AK	2.741	3.13	3.13	2.672	2.731	AK	2.945	1.579	2.945	2.739	3.621		AK	---	---	---	2.643	2.529	AK	2.412	2.673	2.673	2.179	2.323	AK	2.625	2.079	2.625	2.146	2.523
		RS	4.374	4.24	4.374	3.077	3.617	RS	2.923	3.873	3.873	4.18	4.983	RS	3.604	3.562	3.604	3.493	3.807		RS	3.627	3.596	3.627	3.498	3.708	RS	3.237	3.445	3.445	3.075	3.588	RS	3.903	3.889	3.903	3.693	3.66
		BM	4.527	3.949	4.527	4.658	4.486	BM	4.571	4.105	4.571	3.913	4.385	BM	4.28	3.68	4.28	3.35	4.32		BM	3.351	3.039	3.351	3.3	3.211	BM	4.374	4.036	4.374	3.9	3.548	BM	2.824	2.576	2.824	2.848	3.167
		YT	3.052	3.894	3.894	3.326	3.679	YT	3.773	3.724	3.724	3.636	3.83	YT	3.568	4.015	4.015	3.798	3.806		YT	3.024	3.427	3.427	3.714	3.223	YT	3.264	3.074	3.074	3.151	2.733	YT	2.959	3.296	3.296	3.343	2.922
		MM	4.315	4.709	4.709	3.639	4.882	MM	3.52	3.057	3.52	3.181	3.614	MM	4.386	3.74	4.386	3.808	4.225		MM	1.977	2.438	2.438	2.617	2.075	MM	3.131	2.935	3.131	3.058	2.441	MM	3.025	3.168	3.025	3.855	3.896
		AM	4.257	4.577	4.257	4.474	5.158	AM	5.057	4.35	5.057	4.9	4.54	AM	4.83	4.75	4.75	4.757	5.327		AM	3.174	4.072	3.174	3.076	4.244	AM	4.301	3.657	4.301	3.438	3.541	AM	3.08	2.682	2.682	4.108	4.122
		KB	8.576	8.256	8.256	8.81	10.031	KB	7.165	7.915	7.165	7.956	8.118	KB	9.78	9.335	9.78	9.561	10.378		KB	5.635	5.443	5.443	5.678	5.901	KB	5.069	6.139	5.069	5.119	5.352	KB	5.711	5.833	5.711	5.235	5.41
		AA	3.948	3.599	3.599	3.979	4.077	AA	3.882	3.703	3.882	3.871	3.904	AA	4.366	3.615	4.366	3.669	4.802		AA	2.831	2.707	2.707	2.943	3.037	AA	3.853	3.012	3.853	3.345	3.283	AA	3.295	2.974	3.295	2.995	3.101
		BA	2.89	2.538	2.89	2.679	3.297	BA	2.697	2.593	2.697	2.675	2.995	BA	3.699	3.497	3.699	3.119	3.06		BA	3.077	2.804	3.077	3.102	3.102	BA	2.85	2.747	2.85	2.333	2.725	BA	3.036	3.397	3.036	3.06	3.221
		AM	3.303	3.615	3.303	3.266	3.729	AM	2.591	2.566	2.566	2.371	3.908	AM	3.27	3.346	3.27	3.158	4.162		AM	1.992	2.739	1.992	2.546	2.451	AM	2.3	2.082	2.082	1.844	2.243	AM	2.416	2.843	2.416	2.43	2.758
		Extension	ISO 60 Total Work					Extension	ISO 60 Total Work					Extension	ISO 60 Total Work						Flexion	ISO 60 Total Work					Flexion	ISO 60 Total Work					Flexion	ISO 60 Total Work
		CC						DS						SS							CC						DS						SS
		Subjects	Pre 1	Pre 2	Pre Best	Post1	24-Post	Subjects	Pre 1	Pre 2	Pre Best	Post1	24-Post	Subjects	Pre 1	Pre 2	Pre Best	Post1	24-Post		Subjects	Pre 1	Pre 2	Pre Best	Post1	24-Post	Subjects	Pre 1	Pre 2	Pre Best	Post1	24-Post	Subjects	Pre 1	Pre 2	Pre Best	Post1	24-Post
		AA	…	…	…	…	…	AA	336.3	340	336.3	350	340.9	AA	…	…	…	…	…		AA	…	…	…	…	…	AA	255.5	251.2	255.5	229.8	263.6	AA	…	…	…	…	…
		MS	…	…	…	…	…	MS	125.5	127.6	127.6	229.8	…	MS	213.5	215.8	215.8	218.9	216.8		MS	…	…	…	…	…	MS	169.4	204.2	204.2	191.9	…	MS	186	169.7	169.7	162.1	191.1
		AK	1239.2	1319.4	1319.4	215.3	222.1	AK	197.3	225.4	225.4	192.4	196.7	AK	212	114.6	212	197.2	260.7		AK	---	---	---	190.3	182.1	AK	173.7	192.4	192.4	156.9	167.3	AK	189	149.7	189	154.5	181.7
		RS	284.3	275.6	284.3	200	235.1	RS	190	251.7	251.7	271.7	323.9	RS	234.2	231.5	234.2	227	247.4		RS	235.7	233.7	235.7	227.4	241	RS	210.4	223.9	223.9	199.9	233.2	RS	253.7	252.8	253.7	240	237.9
		BM	249	217.2	249	256.2	246.7	BM	251.4	225.8	251.4	215.2	241.1	BM	235.4	202.4	235.4	184.2	237.6		BM	184.3	167.1	184.3	181.5	176.6	BM	240.6	222	240.6	214.5	195.1	BM	155.3	141.7	155.3	156.6	174.2
		YT	149.6	190.8	190.8	163	180.3	YT	184.9	182.5	182.5	178.2	187.7	YT	174.9	196.7	196.7	186.1	186.5		YT	148.2	167.9	167.9	182	157.9	YT	159.9	150.6	150.6	154.4	133.9	YT	145	161.5	161.5	163.8	143.2
		MM	202.8	221.3	221.3	171.1	229.4	MM	165.4	143.7	165.4	149.5	300.8	MM	206.1	175.8	206.1	152.3	198.6		MM	92.9	114.6	114.6	123	97.5	MM	147.1	137.9	147.1	143.7	221.9	MM	142.2	148.9	142.2	154.2	183.1
		AM	295.1	183.1	295.1	301.6	206.3	AM	202.3	255.7	202.3	196	181.6	AM	193.2	190	190	190.3	213.1		AM	213.6	162.9	213.6	136.9	169.8	AM	172.1	221	172.1	137.5	141.7	AM	125.3	107.3	107.3	164.3	164.9
		KB	360.2	363.8	363.8	370	421.3	KB	300.9	332.4	300.9	366	340.9	KB	410.8	392.1	410.8	401.5	435.9		KB	236.7	407	407	238.5	247.8	KB	212.9	257.8	212.9	258	224.8	KB	239.9	245	239.9	219.9	227.2
		AA	169.8	154.8	154.8	171.1	175.3	AA	166.9	159.2	166.9	166.4	167.9	AA	187.7	155.4	187.7	157.7	317.3		AA	121.7	116.4	116.4	126.5	130.6	AA	165.7	129.5	165.7	143.8	141.2	AA	141.7	127.9	141.7	128.8	207.2
		BA	158.9	139.6	158.9	147.3	181.4	BA	148.3	142.6	148.3	147.1	164.7	BA	203.4	192.3	203.4	171.5	168.3		BA	169.2	154.2	169.2	170.6	170.6	BA	156.7	151.1	156.7	128.3	149.9	BA	167	186.8	167	168.3	177.1
		AM	229.6	159.1	229.6	143.7	164.1	AM	142.5	141.1	141.1	130.4	171.9	AM	143.9	147.2	143.9	138.9	183.1		AM	159.5	120.5	159.5	112	107.8	AM	126.5	114.5	114.5	101.4	98.7	AM	106.3	125.1	106.3	106.9	121.4

## Sheet: ISO 300 (All Variables) 
						ISO 300 Extension																			ISO 300 Flexion
		Extension	ISO 300 Peak Torque					Extension	ISO 300 Peak Torque					Extension	ISO 300 Peak Torque						Flexion	ISO 300 Peak Torque					Flexion	ISO 300 Peak Torque					Flexion	ISO 300 Peak Torque
		CC						DS						SS							CC						DS						SS
		Subjects	Pre 1	Pre 2	Pre Best	Post1	24-Post	Subjects	Pre 1	Pre 2	Pre Best	Post1	24-Post	Subjects	Pre 1	Pre 2	Pre Best	Post1	24-Post		Subjects	Pre 1	Pre 2	Pre Best	Post1	24-Post	Subjects	Pre 1	Pre 2	Pre Best	Post1	24-Post	Subjects	Pre 1	Pre 2	Pre Best	Post1	24-Post
		AA	…	…	…	…	…	AA	125.1	133.7	133.7	130.8	119.2	AA	…	…	…	…	…		AA	…	…	…	…	…	AA	137	133.7	133.7	131	138.6	AA	…	…	…	…	…
		MS	…	…	…	…	…	MS	108.1	86.8	108.1	118.9	…	MS	107.8	95.9	107.8	107.4	113.2		MS	…	…	…	…	…	MS	121.9	112.2	121.9	117.2	…	MS	101.1	99.9	101.1	89.7	107
		AK	116	104	116	104.5	93	AK	97.5	127.2	127.2	107.8	112.6	AK	96.5	88.3	96.5	71.2	85		AK	75.2	81.4	75.2	80.6	76.9	AK	111.8	109.3	109.3	107	103.9	AK	84.9	79.5	84.9	75.3	89.4
		RS	121.6	119.5	121.6	55	110.9	RS	114.1	108.7	108.7	113.6	131.1	RS	57.2	100.9	100.9	96.5	108.8		RS	118.1	115	118.1	92.5	110.6	RS	103.5	103.1	103.1	104.9	106.5	RS	48.6	106.6	106.6	107.1	108
		BM	94	89.5	89.5	97.4	101.3	BM	93.1	107	107	83.6	92.2	BM	100.8	77.4	100.8	95.6	112.5		BM	90.4	100.9	100.9	100.4	98.2	BM	73.5	102.5	102.5	94.6	102.3	BM	96.8	86.5	96.8	99.8	113.6
		YT	85.6	87.1	87.1	74.3	75.6	YT	73.4	68.2	73.4	91.7	72.1	YT	94.3	79.8	94.3	87.9	80.1		YT	66.2	70.8	70.8	90	75.7	YT	84.9	76.5	84.9	94	86.9	YT	83.3	69.1	83.3	78	74
		MM	100	92.7	100	88.1	99.5	MM	72.6	73.5	73.5	72.8	89.5	MM	70.9	101.2	101.2	74.3	94.8		MM	56.2	26.9	56.2	74.3	84.9	MM	107	100.4	100.4	102	104.3	MM	96.5	96.7	96.7	96.7	110.3
		AM	78.9	87.2	87.2	76	89.1	AM	94	91.2	94	90.3	84.2	AM	93.9	89.4	93.9	83.5	85.4		AM	80.8	86.1	86.1	76.4	87.4	AM	92	94	92	80	72.6	AM	75.4	79.5	75.4	80.1	82.6
		KB	180.5	181	180.5	161	182.7	KB	181.5	179.9	179.9	178.8	172.4	KB	183.2	183.2	183.2	169.9	183.5		KB	135.4	126.8	135.4	134	133	KB	136	133.5	133.5	137	131	KB	129.6	123.8	129.6	118.5	124.1
		AA	63	76.8	76.8	62.3	78.2	AA	47	83.9	83.9	74.4	71.2	AA	78.1	73.5	73.5	41	89.3		AA	68.9	77.1	77.1	69	74.9	AA	87.7	100.2	100.2	91.3	91.2	AA	78.6	78.3	78.3	72.4	84.2
		BA	82.4	81	81	76.4	89.4	BA	81.6	83.7	83.7	83.2	79.1	BA	90.8	91.9	90.8	86.4	96.4		BA	81.8	88.8	88.8	86	96.8	BA	90	90.3	90.3	74.8	80.2	BA	102.3	97.3	102.3	91.6	95.8
		AM	85.8	89.6	89.6	69.3	83.5	AM	82.5	70.9	82.5	83.3	78	AM	73.5	63.2	73.5	71.8	90.8		AM	68.7	72	72	79.3	73.3	AM	72.1	65.8	72.1	69.5	71.7	AM	63.6	64.1	63.6	63.1	84
		Extension	ISO 300 Position of peak Torque					Extension	ISO 300 Position of peak Torque					Extension	ISO 300 Position of peak Torque						Flexion	ISO 300 Position of peak Torque					Flexion	ISO 300 Position of peak Torque					Flexion	ISO 300 Position of peak Torque
		CC						DS						SS							CC						DS						SS
		Subjects	Pre 1	Pre 2	Pre Best	Post1	24-Post	Subjects	Pre 1	Pre 2	Pre Best	Post1	24-Post	Subjects	Pre 1	Pre 2	Pre Best	Post1	24-Post		Subjects	Pre 1	Pre 2	Pre Best	Post1	24-Post	Subjects	Pre 1	Pre 2	Pre Best	Post1	24-Post	Subjects	Pre 1	Pre 2	Pre Best	Post1	24-Post
		AA	…	…	…	…	…	AA	68.4	68.7	68.7	65	66.6	AA	…	…	…	…	…		AA	…	…	…	…	…	AA	48.9	49.2	49.2	46.9	50.8	AA	…	…	…	…	…
		MS	…	…	…	…	…	MS	89.1	89.2	89.1	79.6	…	MS	68.1	83.1	68.1	87.3	80.7		MS	…	…	…	…	…	MS	30.5	29.9	30.5	22.3	…	MS	37.8	41.5	37.8	28	17.6
		AK	74.3	78.1	74.3	85.1	84.7	AK	79.4	80.2	80.2	73.1	73.6	AK	77.3	78.5	77.3	72.3	83.5		AK	44.4	43.8	44.4	49.2	60.5	AK	43.8	41.5	41.5	40.7	41.4	AK	56.6	55.4	56.6	55.2	53.8
		RS	72.2	73.2	72.2	56.2	74.5	RS	78.1	78.1	78.1	67.4	74.3	RS	103.1	80.6	80.6	80.1	79.6		RS	40	40	40	47.1	42.2	RS	43.2	47.6	47.6	47.3	42.7	RS	59.4	43.4	43.4	44.5	50.9
		BM	72.7	75.6	75.6	73.1	72.8	BM	81.3	73.4	73.4	87.9	82.1	BM	70.3	67.3	70.3	78.5	65.1		BM	47.9	48.6	48.6	50	52.4	BM	48.5	49.4	49.4	52.1	52.9	BM	47.1	70	47.1	46.2	42
		YT	75.8	81	81	71.7	85.6	YT	68.6	70.8	68.6	72.9	73	YT	74.4	73.8	74.4	73.3	69.4		YT	32.6	32.2	32.2	43.7	33.4	YT	28.5	26.8	28.5	28.8	27.8	YT	21.9	31.1	21.9	32.4	40.2
		MM	67.8	73.9	67.8	72.5	65	MM	65	61.9	61.9	75.2	81	MM	70.7	68.6	68.6	70.4	68.7		MM	27.3	5.6	27.3	27.7	27.3	MM	34.4	30.7	30.7	26.6	38.8	MM	41.3	42	42	30.5	35.2
		AM	74.9	80.5	80.5	74.5	69.2	AM	81.5	75.7	81.5	68.6	67.7	AM	70.5	70.8	70.5	69.8	64.2		AM	39.6	39.5	39.5	31	38.3	AM	41.8	41.6	41.8	26.7	27.1	AM	44.6	41.3	44.6	40.6	40.9
		KB	87.7	87	87.7	77.8	74.1	KB	83.3	82	82	81.2	79.5	KB	79.2	82.9	79.2	77.9	70.7		KB	56.1	49.5	56.1	51	49.1	KB	55.4	57.1	57.1	55.9	35	KB	41.6	51.6	41.6	48.6	47.5
		AA	66.5	75.4	75.4	70.3	64.4	AA	61.8	81.4	81.4	73.6	66.1	AA	70.2	74.1	74.1	65.9	77.7		AA	44.8	44.3	44.3	31.4	31.3	AA	45.5	44.6	44.6	43.1	39.9	AA	31.5	32.8	32.8	42.7	45.5
		BA	67.5	71.7	71.7	68.2	73.9	BA	72.9	72.9	72.9	67.1	61.9	BA	74.5	70.5	74.5	68.3	59.6		BA	37.3	38.4	38.4	35.5	37.9	BA	39.1	36.3	36.3	30.5	37.1	BA	43.6	42.7	43.6	40.4	37.9
		AM	81.7	88.9	75.5	80.5	81.2	AM	84.1	86.2	67.7	84.5	69.7	AM	81.6	85.8	64.2	78.7	76.6		AM	27.7	38.4	38.4	38.7	24.6	AM	35.6	34.6	35.6	32.9	39.1	AM	41.8	40.1	41.8	35	34.8
		Extension	ISO 300 Maximum Range of Motion					Extension	ISO 300 Maximum Range of Motion					Extension	ISO 300 Maximum Range of Motion						Flexion	ISO 300 Maximum Range of Motion					Flexion	ISO 300 Maximum Range of Motion					Flexion	ISO 300 Maximum Range of Motion
		CC						DS						SS							CC						DS						SS
		Subjects	Pre 1	Pre 2	Pre Best	Post1	24-Post	Subjects	Pre 1	Pre 2	Pre Best	Post1	24-Post	Subjects	Pre 1	Pre 2	Pre Best	Post1	24-Post		Subjects	Pre 1	Pre 2	Pre Best	Post1	24-Post	Subjects	Pre 1	Pre 2	Pre Best	Post1	24-Post	Subjects	Pre 1	Pre 2	Pre Best	Post1	24-Post
		AA	…	…	…	…	…	AA	107.6	109.3	109.3	105.3	109.2	AA	…	…	…	…	…		AA	…	…	…	…	…	AA	108.1	109.1	109.1	104.7	110.3	AA	…	…	…	…	…
		MS	…	…	…	…	…	MS	81.9	87.9	81.9	79.8	…	MS	88.9	93.5	88.9	89.1	75.7		MS	…	…	…	…	…	MS	97.5	97.6	97.5	95.2	…	MS	100.8	99.9	100.8	93.7	98.2
		AK	108.1	106.7	108.1	121.4	119.5	AK	98.4	101.6	101.6	100.4	103.6	AK	107.2	112.3	107.2	103.6	111.6		AK	108.4	107.8	108.4	122.7	119.9	AK	102.1	101.4	101.4	99.9	102.9	AK	111.3	111.5	111.3	102.4	108.8
		RS	100	100.9	100	102.3	100.8	RS	110.8	109.6	109.6	107.3	106.2	RS	57.9	109.7	109.7	109.9	115.9		RS	102.4	102.4	102.4	103	101	RS	108.3	107.5	107.5	107.4	107	RS	86.1	111.2	111.2	110.7	112.3
		BM	107.6	97.5	97.5	104.3	106.7	BM	94.3	100.7	100.7	102.9	107.7	BM	92.2	89.5	92.2	97.6	91.1		BM	108.2	101.9	101.9	108.2	108.7	BM	108.2	106.5	106.5	109.8	111.6	BM	94.1	95.1	94.1	98.9	94.4
		YT	91	90.4	90.4	103.7	94	YT	75.3	83.5	75.3	84.1	79.9	YT	77.1	91	77.1	89.1	87.4		YT	91.6	91	91	102.8	91.4	YT	84.8	86	84.8	86.6	85.3	YT	97.5	94.4	97.5	92.4	91.8
		MM	86.7	100.2	86.7	83.6	97.3	MM	76.5	74	74	84.9	71.5	MM	90.6	95.6	95.6	85.5	77.9		MM	78.9	52.7	78.9	82.5	91.8	MM	83.8	81.8	81.8	87.7	87.6	MM	92.4	95.1	95.1	89.5	86.6
		AM	94.1	95	95	101.9	94.6	AM	100.6	98	100.6	97.4	92	AM	88.8	92.8	88.8	99.8	100.2		AM	91.3	93.8	93.8	97.7	89.6	AM	92.1	93.7	92.1	89.5	83.7	AM	85.5	87.2	85.5	93.6	91.7
		KB	97.7	110.4	97.7	105.4	98.3	KB	91.8	98.7	98.7	89.1	90	KB	97.6	103.7	97.6	102.8	99.9		KB	104.2	112.5	104.2	105.9	102.7	KB	102	104.5	104.5	96.6	97.3	KB	102.1	105.6	102.1	105.6	102.6
		AA	93.6	88.4	88.4	93.9	90.7	AA	93.2	96.4	96.4	93.1	85.6	AA	88.6	93.2	93.2	85.5	94.8		AA	91.2	89.3	89.3	90.8	88	AA	99.5	102.2	102.2	95.2	88.5	AA	88.8	90.4	90.4	90.8	96.5
		BA	91	83	83	86.6	84	BA	101.5	100.7	100.7	93.8	88.1	BA	95	100.3	95	99.9	90		BA	90.7	89	89	91.2	90.1	BA	97.5	96.6	96.6	89.2	87.7	BA	94.8	96.8	94.8	95.2	86.3
		AM	96.6	100.9	100.9	98.7	94.7	AM	91.6	102.6	91.6	92.8	87.3	AM	93.5	98.2	93.5	98.1	94.1		AM	95.5	103	103	100	95.3	AM	85.4	100.3	85.4	90.8	87.7	AM	99.1	102.2	99.1	99.3	95.9
		Extension	ISO 300 Peak Torque/kg					Extension	ISO 300 Peak Torque/kg					Extension	ISO 300 Peak Torque/kg						Flexion	ISO 300 Peak Torque/kg					Flexion	ISO 300 Peak Torque/kg					Flexion	ISO 300 Peak Torque/kg
		CC						DS						SS							CC						DS						SS
		Subjects	Pre 1	Pre 2	Pre Best	Post1	24-Post	Subjects	Pre 1	Pre 2	Pre Best	Post1	24-Post	Subjects	Pre 1	Pre 2	Pre Best	Post1	24-Post		Subjects	Pre 1	Pre 2	Pre Best	Post1	24-Post	Subjects	Pre 1	Pre 2	Pre Best	Post1	24-Post	Subjects	Pre 1	Pre 2	Pre Best	Post1	24-Post
		AA	…	…	…	…	…	AA	2.501	2.675	2.675	2.616	2.384	AA	…	…	…	…	…		AA	…	…	…	…	…	AA	2.739	2.674	2.674	2.619	2.772	AA	…	…	…	…	…
		MS	…	…	…	…	…	MS	81.9	87.9	81.9	79.8	…	MS	88.9	93.5	88.9	89.1	75.7		MS	…	…	…	…	…	MS	97.5	97.6	97.5	95.2	…	MS	100.8	99.9	100.8	93.7	98.2
		AK	1.611	1.444	1.611	1.451	1.291	AK	1.355	1.767	1.767	1.497	1.563	AK	1.34	1.226	1.34	0.989	1.181		AK	1.044	1.13	1.044	1.119	1.068	AK	1.553	1.518	1.518	1.486	1.443	AK	1.179	1.104	1.179	1.046	1.241
		RS	1.871	1.838	1.871	0.845	1.707	RS	1.755	1.672	1.672	1.748	2.017	RS	0.881	1.552	1.552	1.485	1.673		RS	1.816	1.77	1.816	1.423	1.702	RS	1.593	1.586	1.586	1.614	1.638	RS	0.748	1.641	1.641	1.647	1.662
		BM	1.708	1.628	1.628	1.77	1.843	BM	1.693	1.945	1.945	1.521	1.675	BM	1.832	1.407	1.832	1.739	2.046		BM	1.643	1.834	1.834	1.826	1.785	BM	1.337	1.864	1.864	1.72	1.86	BM	1.761	1.573	1.761	1.814	2.066
		YT	1.746	1.777	1.777	1.517	1.542	YT	1.497	1.393	1.497	1.871	1.472	YT	1.924	1.628	1.924	1.794	1.635		YT	1.351	1.445	1.445	1.838	1.546	YT	1.733	1.56	1.733	1.918	1.773	YT	1.701	1.411	1.701	1.592	1.511
		MM	2.127	1.973	2.127	1.875	2.117	MM	1.546	1.564	1.564	1.549	1.904	MM	1.508	2.153	2.153	1.858	2.017		MM	1.196	0.572	1.196	1.58	1.806	MM	2.276	2.136	2.136	2.17	2.219	MM	2.054	2.058	2.058	2.416	2.347
		AM	1.973	2.18	2.18	1.899	2.228	AM	2.349	2.279	2.349	2.256	2.105	AM	2.346	2.235	2.346	2.087	2.136		AM	2.019	2.152	2.152	1.911	2.186	AM	2.301	2.35	2.301	2.001	1.816	AM	1.886	1.988	1.886	2.003	2.065
		KB	4.297	4.31	4.297	3.834	4.349	KB	4.321	4.284	4.284	4.257	4.104	KB	4.361	4.361	4.361	4.046	4.369		KB	3.223	3.02	3.223	3.191	3.166	KB	3.239	3.179	3.179	3.261	3.119	KB	3.085	2.947	3.085	2.822	2.954
		AA	1.465	1.786	1.786	1.448	1.819	AA	1.092	1.952	1.952	1.73	1.656	AA	1.815	1.71	1.71	0.953	2.077		AA	1.602	1.793	1.793	1.604	1.741	AA	2.04	2.331	2.331	2.123	2.121	AA	1.829	1.82	1.82	1.685	1.958
		BA	1.499	1.472	1.472	1.389	1.625	BA	1.484	1.522	1.522	1.512	1.438	BA	1.651	1.67	1.651	1.571	1.752		BA	1.487	1.615	1.615	1.564	1.759	BA	1.636	1.642	1.642	1.36	1.459	BA	1.861	1.769	1.861	1.666	1.741
		AM	1.951	2.037	2.037	1.575	1.897	AM	1.5	1.288	1.5	1.514	1.772	AM	1.671	1.437	1.671	1.632	2.063		AM	1.562	1.635	1.635	1.802	1.665	AM	1.311	1.196	1.311	1.264	1.629	AM	1.445	1.456	1.445	1.435	1.909
		Extension	ISO 300 Time to Peak Torque					Extension	ISO 300 Time to Peak Torque					Extension	ISO 300 Time to Peak Torque						Flexion	ISO 300 Time to Peak Torque					Flexion	ISO 300 Time to Peak Torque					Flexion	ISO 300 Time to Peak Torque
		CC						DS						SS							CC						DS						SS
		Subjects	Pre 1	Pre 2	Pre Best	Post1	24-Post	Subjects	Pre 1	Pre 2	Pre Best	Post1	24-Post	Subjects	Pre 1	Pre 2	Pre Best	Post1	24-Post		Subjects	Pre 1	Pre 2	Pre Best	Post1	24-Post	Subjects	Pre 1	Pre 2	Pre Best	Post1	24-Post	Subjects	Pre 1	Pre 2	Pre Best	Post1	24-Post
		AA	…	…	…	…	…	AA	0.263	0.265	0.265	0.26	0.275	AA	…	…	…	…	…		AA	…	…	…	…	…	AA	0.258	0.265	0.265	0.248	0.263	AA	…	…	…	…	…
		MS	…	…	…	…	…	MS	0.203	0.203	0.203	0.2	…	MS	0.23	0.208	0.23	0.178	0.18		MS	…	…	…	…	…	MS	0.168	0.173	0.168	0.16	…	MS	0.22	0.233	0.22	0.188	0.17
		AK	0.233	0.22	0.233	0.25	0.255	AK	0.213	0.228	0.228	0.22	0.225	AK	0.218	0.248	0.218	0.245	0.213		AK	0.265	0.26	0.265	0.283	0.34	AK	0.258	0.24	0.24	0.243	0.248	AK	0.308	0.305	0.308	0.298	0.295
		RS	0.238	0.238	0.238	0.345	0.225	RS	0.265	0.245	0.245	0.263	0.245	RS	0.133	0.223	0.223	0.245	0.25		RS	0.22	0.22	0.22	0.275	0.233	RS	0.23	0.248	0.248	0.25	0.225	RS	0.26	0.248	0.248	0.25	0.26
		BM	0.253	0.223	0.223	0.235	0.255	BM	0.203	0.255	0.255	0.218	0.228	BM	0.208	0.228	0.208	0.205	0.233		BM	0.265	0.255	0.255	0.268	0.27	BM	0.29	0.27	0.27	0.283	0.28	BM	0.253	0.355	0.253	0.253	0.213
		YT	0.228	0.205	0.205	0.28	0.2	YT	0.185	0.22	0.185	0.208	0.203	YT	0.205	0.225	0.205	0.21	0.2		YT	0.22	0.215	0.215	0.263	0.215	YT	0.205	0.195	0.205	0.193	0.19	YT	0.218	0.208	0.218	0.205	0.233
		MM	0.205	0.2	0.205	0.208	0.26	MM	0.225	0.215	0.215	0.21	0.18	MM	0.238	0.233	0.233	0.223	0.21		MM	0.183	0.105	0.183	0.195	0.178	MM	0.198	0.19	0.19	0.178	0.21	MM	0.23	0.233	0.233	0.19	0.185
		AM	0.24	0.213	0.213	0.26	0.223	AM	0.228	0.25	0.228	0.24	0.23	AM	0.23	0.225	0.23	0.258	0.283		AM	0.24	0.238	0.238	0.213	0.228	AM	0.235	0.233	0.235	0.18	0.185	AM	0.255	0.245	0.255	0.235	0.235
		KB	0.25	0.253	0.25	0.255	0.243	KB	0.245	0.25	0.25	0.233	0.24	KB	0.26	0.25	0.26	0.255	0.28		KB	0.25	0.235	0.25	0.243	0.223	KB	0.26	0.26	0.26	0.258	0.175	KB	0.19	0.235	0.19	0.23	0.21
		AA	0.308	0.218	0.218	0.235	0.225	AA	0.333	0.215	0.215	0.225	0.228	AA	0.228	0.218	0.218	0.265	0.21		AA	0.258	0.258	0.258	0.208	0.203	AA	0.263	0.25	0.25	0.245	0.233	AA	0.2	0.203	0.203	0.265	0.258
		BA	0.238	0.213	0.213	0.218	0.198	BA	0.23	0.253	0.253	0.23	0.235	BA	0.235	0.26	0.235	0.253	0.233		BA	0.225	0.233	0.233	0.22	0.225	BA	0.235	0.223	0.223	0.203	0.22	BA	0.24	0.245	0.24	0.235	0.22
		AM	0.198	0.178	0.178	0.213	0.185	AM	0.225	0.22	0.225	0.195	0.22	AM	0.21	0.183	0.21	0.195	0.18		AM	0.185	0.23	0.23	0.23	0.173	AM	0.218	0.225	0.218	0.205	0.233	AM	0.268	0.253	0.268	0.225	0.21
		Extension	ISO 300 Time from Peak Torque to relaxation					Extension	ISO 300 Time from Peak Torque to relaxation					Extension	ISO 300 Time from Peak Torque to relaxation						Flexion	ISO 300 Time from Peak Torque to relaxation					Flexion	ISO 300 Time from Peak Torque to relaxation					Flexion	ISO 300 Time from Peak Torque to relaxation
		CC						DS						SS							CC						DS						SS
		Subjects	Pre 1	Pre 2	Pre Best	Post1	24-Post	Subjects	Pre 1	Pre 2	Pre Best	Post1	24-Post	Subjects	Pre 1	Pre 2	Pre Best	Post1	24-Post		Subjects	Pre 1	Pre 2	Pre Best	Post1	24-Post	Subjects	Pre 1	Pre 2	Pre Best	Post1	24-Post	Subjects	Pre 1	Pre 2	Pre Best	Post1	24-Post
		AA	…	…	…	…	…	AA	0.313	0.328	0.328	0.36	0.31	AA	…	…	…	…	…		AA	…	…	…	…	…	AA	0.433	0.46	0.46	0.418	0.49	AA	…	…	…	…	…
		MS	…	…	…	…	…	MS	0.19	0.223	0.19	0.188	…	MS	0.2	0.25	0.2	0.255	0.188		MS	…	…	…	…	…	MS	0.573	0.573	0.573	0.478	…	MS	0.455	0.458	0.455	0.373	0.505
		AK	0.423	0.393	0.423	0.438	0.398	AK	0.3	0.303	0.303	0.345	0.37	AK	0.538	0.578	0.538	0.443	0.585		AK	0.5	0.495	0.5	0.488	0.403	AK	0.44	0.438	0.438	0.393	0.395	AK	0.43	0.453	0.43	0.353	0.318
		RS	0.285	0.285	0.285	0.33	0.3	RS	0.33	0.31	0.31	0.338	0.288	RS	0.173	0.388	0.388	0.365	0.37		RS	0.51	0.528	0.51	0.41	0.395	RS	0.37	0.36	0.36	0.348	0.42	RS	0.27	0.573	0.573	0.38	0.358
		BM	0.595	0.285	0.285	0.343	0.293	BM	0.28	0.258	0.258	0.315	0.335	BM	0.303	0.308	0.303	0.315	0.238		BM	0.468	0.47	0.47	0.53	0.505	BM	0.495	0.598	0.598	0.473	0.408	BM	0.413	0.338	0.413	0.423	0.468
		YT	0.228	0.233	0.233	0.3	0.258	YT	0.185	0.223	0.185	0.21	0.195	YT	0.17	0.248	0.17	0.238	0.25		YT	0.308	0.318	0.318	0.313	0.295	YT	0.315	0.32	0.315	0.33	0.343	YT	0.323	0.333	0.323	0.308	0.285
		MM	0.248	0.65	0.248	0.225	0.238	MM	0.165	0.158	0.158	0.223	0.17	MM	0.238	0.26	0.26	0.218	0.183		MM	0.233	0.205	0.233	0.273	0.315	MM	0.36	0.323	0.323	0.36	0.368	MM	0.318	0.34	0.34	0.4	0.3
		AM	0.228	0.255	0.255	0.258	0.29	AM	0.265	0.24	0.265	0.27	0.258	AM	0.215	0.248	0.215	0.258	0.255		AM	0.26	0.283	0.283	0.305	0.253	AM	0.24	0.253	0.24	0.285	0.258	AM	0.23	0.233	0.23	0.26	0.228
		KB	0.203	0.27	0.203	0.24	0.22	KB	0.185	0.213	0.213	0.193	0.188	KB	0.198	0.243	0.198	0.223	0.2		KB	0.418	0.438	0.418	0.373	0.47	KB	0.458	0.475	0.475	0.435	0.568	KB	0.465	0.403	0.465	0.41	0.413
		AA	0.215	0.22	0.22	0.26	0.258	AA	0.185	0.263	0.263	0.235	0.215	AA	0.225	0.253	0.253	0.175	0.27		AA	0.253	0.258	0.258	0.293	0.278	AA	0.35	0.465	0.465	0.298	0.313	AA	0.303	0.308	0.308	0.25	0.33
		BA	0.24	0.205	0.205	0.23	0.223	BA	0.32	0.275	0.275	0.288	0.245	BA	0.233	0.268	0.233	0.285	0.273		BA	0.32	0.353	0.353	0.403	0.413	BA	0.27	0.288	0.288	0.3	0.268	BA	0.3	0.285	0.3	0.278	0.27
		AM	0.295	0.35	0.35	0.293	0.308	AM	0.22	0.288	0.22	0.265	0.243	AM	0.265	0.333	0.265	0.36	0.328		AM	0.343	0.425	0.425	0.333	0.418	AM	0.243	0.328	0.243	0.3	0.268	AM	0.493	0.513	0.493	0.473	0.498
		Extension	ISO 300 Mean Power					Extension	ISO 300 Mean Power					Extension	ISO 300 Mean Power						Flexion	ISO 300 Mean Power					Flexion	ISO 300 Mean Power					Flexion	ISO 300 Mean Power
		CC						DS						SS							CC						DS						SS
		Subjects	Pre 1	Pre 2	Pre Best	Post1	24-Post	Subjects	Pre 1	Pre 2	Pre Best	Post1	24-Post	Subjects	Pre 1	Pre 2	Pre Best	Post1	24-Post		Subjects	Pre 1	Pre 2	Pre Best	Post1	24-Post	Subjects	Pre 1	Pre 2	Pre Best	Post1	24-Post	Subjects	Pre 1	Pre 2	Pre Best	Post1	24-Post
		AA	…	…	…	…	…	AA	277.8	284.8	284.8	274.5	270.9	AA	…	…	…	…	…		AA	…	…	…	…	…	AA	256	236.9	236.9	243.2	246.3	AA	…	…	…	…	…
		MS	…	…	…	…	…	MS	228.1	168.5	228.1	268.5	…	MS	210.5	196.8	210.5	201	218.2		MS	…	…	…	…	…	MS	166.9	149	166.9	198.1	…	MS	140.7	144.3	140.7	65.1	149.3
		AK	196.7	188.6	196.7	173	163.8	AK	185.5	262.9	262.9	196.7	193.7	AK	120	116.4	120	92.8	111.9		AK	116.2	132.4	116.2	147.9	132.9	AK	193	193.1	193.1	195.5	190.2	AK	140.1	127.3	140.1	123.2	167.5
		RS	264.9	264.6	264.9	69.8	227.5	RS	222.3	234.9	234.9	220.9	300.7	RS	100.1	167.1	167.1	166.6	221.1		RS	202.5	193.9	202.5	154.1	207.4	RS	220.2	215.8	215.8	221.3	207.4	RS	69.8	169.1	169.1	221.8	230.8
		BM	113.7	168.9	168.9	185.5	226.1	BM	157.9	206.8	206.8	134.8	184.9	BM	207.3	117.3	207.3	176.8	261.6		BM	151.9	169.3	169.3	160.7	162.7	BM	105.8	153.5	153.5	78.8	187.3	BM	164.9	138.1	164.9	170.8	193.4
		YT	159.9	159.6	159.6	110.1	138.2	YT	133.4	102.6	133.4	176.1	139.9	YT	177.8	131.9	177.8	156	149		YT	105.4	117.6	117.6	170.8	138.4	YT	132	126.7	132	168.7	145.8	YT	135.6	123.9	135.6	152.3	142.9
		MM	206.5	102.3	206.5	151.1	215.8	MM	131.8	138.8	138.8	125	188.1	MM	142.6	218.2	218.2	139.7	205.1		MM	87.8	23.6	87.8	135.2	87.3	MM	183.6	174.8	174.8	178.9	183.2	MM	179.4	173.6	173.6	173.1	227.8
		AM	149.8	169.8	169.8	141.5	175.6	AM	186.2	181.9	186.2	180.6	160.8	AM	199.7	185	199.7	172.5	157.6		AM	154.5	166.9	166.9	144.6	178.3	AM	197.4	201.6	197.4	84.7	145	AM	149.6	160	149.6	164.7	181.4
		KB	461.3	434.5	461.3	386	453.4	KB	454.5	464.4	464.4	442.5	434.1	KB	477.6	467	477.6	402.9	501.5		KB	259.2	258.5	259.2	69.7	241.3	KB	233.4	234.6	234.6	239.7	217.6	KB	247	249.1	247	235.7	246.6
		AA	103	154.3	154.3	119.2	152	AA	64.7	162.9	162.9	143	137.4	AA	146.4	147	147	62.8	176.6		AA	136.2	75.8	75.8	135.2	152.7	AA	160.3	165.7	165.7	181	168.4	AA	148.2	151.4	151.4	141.5	154.7
		BA	149.2	149.1	149.1	137.6	173.3	BA	140	150.2	150.2	149.7	143.2	BA	208.4	170.7	208.4	165.5	188.2		BA	147.8	153.1	153.1	138.4	155.9	BA	181.7	182.7	182.7	141.2	154.1	BA	209.3	199.6	209.3	185.2	185.3
		AM	170	172.4	172.4	130.3	166	AM	154.5	134.9	154.5	169.2	151.9	AM	119.2	92.2	119.2	127.6	179.3		AM	125.9	122.6	122.6	152.4	118.5	AM	132.6	117.2	132.6	128.6	66.9	AM	93.1	98.3	93.1	100.6	135.1
		Extension	ISO 300 Mean Power/kg					Extension	ISO 300 Mean Power/kg					Extension	ISO 300 Mean Power/kg						Flexion	ISO 300 Mean Power/kg					Flexion	ISO 300 Mean Power/kg					Flexion	ISO 300 Mean Power/kg
		CC						DS						SS							CC						DS						SS
		Subjects	Pre 1	Pre 2	Pre Best	Post1	24-Post	Subjects	Pre 1	Pre 2	Pre Best	Post1	24-Post	Subjects	Pre 1	Pre 2	Pre Best	Post1	24-Post		Subjects	Pre 1	Pre 2	Pre Best	Post1	24-Post	Subjects	Pre 1	Pre 2	Pre Best	Post1	24-Post	Subjects	Pre 1	Pre 2	Pre Best	Post1	24-Post
		AA	…	…	…	…	…	AA	5.557	5.697	5.697	5.491	5.418	AA	…	…	…	…	…		AA	…	…	…	…	…	AA	5.121	4.738	4.738	4.865	4.927	AA	…	…	…	…	…
		MS	…	…	…	…	…	MS	4.958	3.664	4.958	5.837	…	MS	4.576	4.279	4.576	4.37	4.743		MS	…	…	…	…	…	MS	3.629	3.24	3.629	4.306	…	MS	3.058	3.137	3.058	1.415	3.245
		AK	2.733	2.619	2.733	2.402	2.275	AK	2.576	3.652	3.652	2.732	2.691	AK	1.667	1.617	1.667	1.289	1.554		AK	1.614	1.838	1.614	2.054	1.847	AK	2.68	2.682	2.682	2.716	2.642	AK	1.945	1.768	1.945	1.712	2.326
		RS	4.076	4.071	4.076	1.073	3.5	RS	3.42	3.614	3.614	3.399	4.626	RS	1.54	2.571	2.571	2.563	3.401		RS	3.116	2.983	3.116	2.37	3.19	RS	3.388	3.32	3.32	3.404	3.191	RS	1.074	2.602	2.602	3.413	3.55
		BM	2.067	3.071	3.071	3.372	4.11	BM	2.871	3.76	3.76	2.452	3.361	BM	3.77	2.133	3.77	3.215	4.756		BM	2.762	3.078	3.078	2.923	2.958	BM	1.923	2.791	2.791	1.433	3.406	BM	2.998	2.511	2.998	3.106	3.517
		YT	3.264	3.257	3.257	2.248	2.82	YT	2.722	2.095	2.722	3.593	2.856	YT	3.628	2.692	3.628	3.183	3.04		YT	2.151	2.4	2.4	3.485	2.825	YT	2.694	2.585	2.694	3.444	2.976	YT	2.767	2.529	2.767	3.108	2.916
		MM	4.394	2.176	4.394	3.214	4.592	MM	2.804	2.954	2.954	2.659	4.002	MM	3.035	4.643	4.643	3.494	4.364		MM	1.868	0.503	1.868	2.877	1.857	MM	3.907	3.72	3.72	3.807	3.897	MM	3.818	3.694	3.694	4.327	4.848
		AM	3.745	4.246	4.246	3.537	4.39	AM	4.655	4.547	4.655	4.516	4.02	AM	4.994	4.624	4.994	4.313	3.939		AM	3.862	4.172	4.172	3.615	4.457	AM	4.934	5.039	4.934	2.118	3.625	AM	3.739	4.001	3.739	4.117	4.534
		KB	10.983	10.345	10.983	9.191	10.796	KB	10.821	11.056	11.056	10.535	10.335	KB	11.372	11.119	11.372	9.593	11.941		KB	6.171	6.154	6.171	1.661	5.746	KB	5.556	5.587	5.587	5.708	5.181	KB	5.88	5.931	5.88	5.611	5.871
		AA	2.396	3.589	3.589	2.771	3.536	AA	1.505	3.789	3.789	3.326	3.195	AA	3.406	3.418	3.418	1.461	4.106		AA	3.168	1.763	1.763	3.143	3.552	AA	3.728	3.854	3.854	4.209	3.915	AA	3.448	3.522	3.522	3.29	3.597
		BA	2.712	2.712	2.712	2.501	3.15	BA	2.545	2.731	2.731	2.722	2.603	BA	3.788	3.103	3.788	3.009	3.422		BA	2.687	2.784	2.784	2.517	2.834	BA	3.304	3.322	3.322	2.567	2.801	BA	3.806	3.629	3.806	3.367	3.37
		AM	3.864	3.917	3.917	2.962	3.772	AM	2.81	2.453	2.81	3.076	3.451	AM	2.71	2.095	2.71	2.9	4.076		AM	2.861	2.786	2.786	3.464	2.693	AM	2.412	2.132	2.412	2.338	1.52	AM	2.117	2.234	2.117	2.286	3.07
		Extension	ISO 300 Max Work					Extension	ISO 300 Max Work					Extension	ISO 300 Max Work						Flexion	ISO 300 Max Work					Flexion	ISO 300 Max Work					Flexion	ISO 300 Max Work
		CC						DS						SS							CC						DS						SS
		Subjects	Pre 1	Pre 2	Pre Best	Post1	24-Post	Subjects	Pre 1	Pre 2	Pre Best	Post1	24-Post	Subjects	Pre 1	Pre 2	Pre Best	Post1	24-Post		Subjects	Pre 1	Pre 2	Pre Best	Post1	24-Post	Subjects	Pre 1	Pre 2	Pre Best	Post1	24-Post	Subjects	Pre 1	Pre 2	Pre Best	Post1	24-Post
		AA	…	…	…	…	…	AA	159.8	168.8	168.8	170.2	158.5	AA	…	…	…	…	…		AA	…	…	…	…	…	AA	176.7	171.8	171.8	161.8	185.4	AA	…	…	…	…	…
		MS	…	…	…	…	…	MS	89.5	71.6	89.5	104	…	MS	90.5	90	90.5	86.9	80.2		MS	…	…	…	…	…	MS	123.5	111	123.5	126.3	…	MS	95	99.6	95	72.4	100.8
		AK	128.9	115.5	128.9	118.9	106.9	AK	95	139.4	139.4	111.1	115.3	AK	90.6	96.1	90.6	63.8	89.2		AK	88.9	99.9	88.9	113.9	98.7	AK	134.6	130.8	130.8	124.2	122.2	AK	103.3	96.5	103.3	80.1	102.6
		RS	138.4	138.3	138.4	47.1	119.4	RS	132.3	130.4	130.4	132.5	160.1	RS	30.5	102	102	101.6	137.1		RS	147.9	144.9	147.9	105.5	130.1	RS	132.1	131.1	131.1	132.2	133.8	RS	37	138.7	138.7	139.7	142.5
		BM	96.4	85.7	85.7	107.1	123.8	BM	76.2	106	106	71.8	104	BM	105.7	62.8	105.7	92	122.9		BM	111.3	122.7	122.7	128.2	126.1	BM	83	133.2	133.2	117.9	128.8	BM	109.6	95.6	109.6	115.3	131.5
		YT	72.8	69.8	69.8	63.9	63.2	YT	49.3	45.4	49.3	73.5	55.6	YT	66.7	62.3	66.7	69.8	67		YT	55.6	62.6	62.6	98.2	70.6	YT	68.6	65.2	68.6	88.2	77.6	YT	73.2	66.9	73.2	78.1	73.9
		MM	93.5	86.9	93.5	65.3	107.4	MM	51.4	51.7	51.7	54.1	65.8	MM	67.7	107.5	107.5	61.5	80.5		MM	36.4	7.3	36.4	63.2	85.3	MM	102.4	89.6	89.6	96.2	105.8	MM	98.2	99.4	99.4	102.1	110.5
		AM	70	79.4	79.4	73.2	90	AM	91.7	89.1	91.7	92.1	78.4	AM	88.9	87.4	88.9	88.8	84.7		AM	77.2	86.8	86.8	74.8	85.6	AM	93.7	97.8	93.7	78.6	64.2	AM	72.5	76.4	72.5	81.5	83.9
		KB	208.7	227	208.7	191.1	209.7	KB	195.4	214.8	214.8	188.1	185.6	KB	218.5	230	218.5	192.4	240.7		KB	173	173.8	173	169.5	167.1	KB	167.4	172.5	172.5	166	161.6	KB	161.8	158.8	161.8	150.8	153.5
		AA	53.8	67.5	67.5	59	73.4	AA	33.5	77.8	77.8	65.8	60.8	AA	66.3	69.1	69.1	27.6	84.7		AA	69.5	76.4	76.4	67.6	73.3	AA	98.2	118.5	118.5	98.2	91.8	AA	74.5	77.2	77.2	72.9	90.9
		BA	71.2	62.3	62.3	61.6	72.8	BA	77	79.2	79.2	77.5	68.7	BA	97.4	90	97.4	89	95		BA	80.5	89.6	89.6	86.2	99.4	BA	91.8	93.2	93.2	70.9	75.1	BA	113	105.8	113	94.9	90.8
		AM	83.7	90.9	90.9	65.8	81.7	AM	68.8	68.5	68.8	77.8	70.2	AM	56.6	47.5	56.6	70.8	91		AM	66.4	80.3	80.3	85.7	69.9	AM	61	64.8	61	64.9	66.8	AM	70.8	75.2	70.8	70.1	95.6
		Extension	ISO 300 Max Work/kg					Extension	ISO 300 Max Work/kg					Extension	ISO 300 Max Work/kg						Flexion	ISO 300 Max Work/kg					Flexion	ISO 300 Max Work/kg					Flexion	ISO 300 Max Work/kg
		CC						DS						SS							CC						DS						SS
		Subjects	Pre 1	Pre 2	Pre Best	Post1	24-Post	Subjects	Pre 1	Pre 2	Pre Best	Post1	24-Post	Subjects	Pre 1	Pre 2	Pre Best	Post1	24-Post		Subjects	Pre 1	Pre 2	Pre Best	Post1	24-Post	Subjects	Pre 1	Pre 2	Pre Best	Post1	24-Post	Subjects	Pre 1	Pre 2	Pre Best	Post1	24-Post
		AA	…	…	…	…	…	AA	3.195	3.375	3.375	3.404	3.17	AA	…	…	…	…	…		AA	…	…	…	…	…	AA	3.533	3.435	3.435	3.235	3.707	AA	…	…	…	…	…
		MS	…	…	…	…	…	MS	1.946	1.557	1.946	2.262	…	MS	1.968	1.958	1.968	1.89	1.743		MS	…	…	…	…	…	MS	2.686	2.414	2.686	2.745	…	MS	2.064	2.165	2.064	1.575	2.19
		AK	1.79	1.604	1.79	1.652	1.485	AK	1.32	1.935	1.935	1.543	1.601	AK	1.259	1.334	1.259	0.886	1.239		AK	1.235	1.388	1.235	1.582	1.371	AK	1.87	1.817	1.817	1.725	1.697	AK	1.435	1.34	1.435	1.112	1.425
		RS	2.13	2.127	2.13	0.725	1.837	RS	2.035	2.006	2.006	2.039	2.464	RS	0.47	1.568	1.568	1.563	2.109		RS	2.275	2.23	2.275	1.624	2.002	RS	2.033	2.017	2.017	2.034	2.058	RS	0.569	2.134	2.134	2.15	2.192
		BM	1.752	1.559	1.559	1.948	2.25	BM	1.385	1.927	1.927	1.305	1.891	BM	1.923	1.141	1.923	1.672	2.235		BM	2.023	2.232	2.232	2.331	2.293	BM	1.51	2.421	2.421	2.143	2.342	BM	1.993	1.739	1.993	2.097	2.392
		YT	1.485	1.425	1.425	1.304	1.29	YT	1.007	0.927	1.007	1.5	1.135	YT	1.361	1.272	1.361	1.425	1.368		YT	1.135	1.278	1.278	2.004	1.441	YT	1.401	1.331	1.401	1.799	1.585	YT	1.494	1.366	1.494	1.593	1.509
		MM	1.988	1.85	1.988	1.39	2.285	MM	1.094	1.1	1.1	1.15	1.401	MM	1.441	2.287	2.287	1.537	1.713		MM	0.775	0.156	0.775	1.345	1.815	MM	2.178	1.906	1.906	2.046	2.251	MM	2.09	2.115	2.115	2.553	2.351
		AM	1.751	1.985	1.985	1.83	2.25	AM	2.293	2.228	2.293	2.303	1.96	AM	2.222	2.185	2.222	2.221	2.117		AM	1.931	2.169	2.169	1.871	2.139	AM	2.344	2.444	2.344	1.964	1.604	AM	1.813	1.91	1.813	2.038	2.097
		KB	4.97	5.405	4.97	4.55	4.993	KB	4.653	5.114	5.114	4.477	4.418	KB	5.203	5.476	5.203	4.58	5.732		KB	4.119	4.139	4.119	4.036	3.979	KB	3.987	4.106	4.106	3.953	3.847	KB	3.852	3.781	3.852	3.591	3.655
		AA	1.252	1.57	1.57	1.372	1.706	AA	0.779	1.809	1.809	1.53	1.414	AA	1.541	1.606	1.606	0.643	1.971		AA	1.615	1.777	1.777	1.572	1.705	AA	2.283	2.756	2.756	2.283	2.134	AA	1.732	1.796	1.796	1.694	2.113
		BA	1.295	1.132	1.132	1.119	1.323	BA	1.4	1.441	1.441	1.409	1.25	BA	1.771	1.637	1.771	1.618	1.728		BA	1.465	1.629	1.629	1.567	1.807	BA	1.669	1.694	1.694	1.29	1.366	BA	2.055	1.923	2.055	1.725	1.651
		AM	1.903	2.066	2.066	1.496	1.858	AM	1.25	1.245	1.25	1.415	1.596	AM	1.287	1.079	1.287	1.61	2.068		AM	1.509	1.825	1.825	1.948	1.589	AM	1.109	1.178	1.109	1.18	1.518	AM	1.609	1.709	1.609	1.594	2.172
		Extension	ISO 300 Total Work					Extension	ISO 300 Total Work					Extension	ISO 300 Total Work						Flexion	ISO 300 Total Work					Flexion	ISO 300 Total Work					Flexion	ISO 300 Total Work
		CC						DS						SS							CC						DS						SS
		Subjects	Pre 1	Pre 2	Pre Best	Post1	24-Post	Subjects	Pre 1	Pre 2	Pre Best	Post1	24-Post	Subjects	Pre 1	Pre 2	Pre Best	Post1	24-Post		Subjects	Pre 1	Pre 2	Pre Best	Post1	24-Post	Subjects	Pre 1	Pre 2	Pre Best	Post1	24-Post	Subjects	Pre 1	Pre 2	Pre Best	Post1	24-Post
		AA	…	…	…	…	…	AA	159.8	168.8	168.8	170.2	158.5	AA	…	…	…	…	…		AA	…	…	…	…	…	AA	176.7	171.8	171.8	161.8	185.4	AA	…	…	…	…	…
		MS	…	…	…	…	…	MS	89.5	71.6	89.5	104	…	MS	90.5	90	90.5	86.9	80.2		MS	…	…	…	…	…	MS	3.629	3.24	3.629	4.306	…	MS	3.058	3.137	3.058	1.415	3.245
		AK	128.9	115.5	128.9	118.9	106.9	AK	95	139.4	139.4	111.1	115.3	AK	90.6	96.1	90.6	63.8	89.2		AK	88.9	99.9	88.9	113.9	98.7	AK	134.6	130.8	130.8	124.2	122.2	AK	103.3	96.5	103.3	80.1	102.6
		RS	138.4	138.3	138.4	47.1	119.4	RS	132.3	130.4	130.4	132.5	160.1	RS	30.5	102	102	101.6	137.1		RS	147.9	144.9	147.9	105.5	130.1	RS	132.1	131.1	131.1	132.2	133.8	RS	37	138.7	138.7	139.7	142.5
		BM	96.4	85.7	85.7	107.1	123.8	BM	76.2	106	106	71.8	104	BM	105.7	62.8	105.7	92	122.9		BM	111.3	122.7	122.7	128.2	126.1	BM	83	133.2	133.2	120	128.8	BM	109.6	95.6	109.6	115.3	131.5
		YT	72.8	69.8	69.8	63.9	63.2	YT	49.3	45.4	49.3	73.5	55.6	YT	66.7	62.3	66.7	69.8	67		YT	55.6	62.6	62.6	98.2	70.6	YT	68.6	65.2	68.6	88.2	77.6	YT	73.2	66.9	73.2	78.1	73.9
		MM	93.5	86.9	93.5	65.3	107.4	MM	51.4	51.7	51.7	54.1	65.8	MM	67.7	107.5	107.5	61.5	80.5		MM	36.4	7.3	36.4	63.2	88.5	MM	102.4	89.6	89.6	96.2	105.8	MM	98.2	99.4	99.4	102.1	110.5
		AM	70	79.4	79.4	73.2	90	AM	91.7	89.1	91.7	92.1	78.4	AM	88.9	87.4	88.9	88.8	84.7		AM	77.2	86.8	86.8	74.8	85.6	AM	93.7	97.8	93.7	79.6	64.2	AM	72.5	76.4	72.5	81.5	83.9
		KB	208.7	227	208.7	191.1	209.7	KB	195.4	214.8	214.8	188.1	185.6	KB	218.5	230	218.5	192.4	240.7		KB	173	173.8	173	173.4	167.1	KB	167.4	172.5	172.5	166	161.6	KB	161.8	158.8	161.8	150.8	153.5
		AA	53.8	67.5	67.5	59	73.4	AA	33.5	77.8	77.8	65.8	60.8	AA	66.3	69.1	69.1	27.6	84.7		AA	69.5	78.1	78.1	67.6	73.3	AA	98.2	118.5	118.5	98.2	91.8	AA	74.5	77.2	77.2	72.9	90.9
		BA	71.2	62.3	62.3	61.6	72.8	BA	77	79.2	79.2	77.5	68.7	BA	97.4	90	97.4	89	95		BA	80.5	89.6	89.6	86.2	99.4	BA	91.8	93.2	93.2	70.9	75.1	BA	113	105.8	113	94.9	90.8
		AM	83.7	90.9	90.9	65.8	81.7	AM	68.8	68.5	68.8	77.8	70.2	AM	56.6	47.5	56.6	70.8	91		AM	66.4	80.3	80.3	85.7	69.9	AM	61	64.8	61	64.9	66.8	AM	70.8	75.2	70.8	70.1	95.6

## Sheet: Drop Jump (All Variables)
										DROP JUMP
				CONTACT TIME										CONTACT TIME										CONTACT TIME
			SS										DS										CC
			Subjects	Pre 1	Pre 2	Pre Best	Post1	Post 2	Post Best	24-Post 1	24-Post 2	24-Post Best	Subjects	Pre 1	Pre 2	Pre Best	Post1	Post 2	Post Best	24-Post 1	24-Post 2	24-Post Best	Subjects	Pre 1	Pre 2	Pre Best	Post1	Post 2	Post Best	24-Post 1	24-Post 2	24-Post Best
			AA	0.532	0.593	0.593	0.566	0.539	0.566	0.577	0.531	0.531	AA	*	*	*	*	*	*	*	*	*	AA	*	*	*	*	*	*	*	*	*
			MS	*	*	*	*	*	*	*	*	*	MS	0.473	0.515	0.473	0.466	0.508	0.508	0.649	0.647	0.647	MS	*	*	*	*	*	*	*	*	*
			AK	0.494	0.552	0.494	0.545	0.563	0.545	0.525	0.526	0.525	AK	0.526	0.559	0.526	0.525	0.569	0.525	0.492	0.557	0.492	AK	0.577	0.619	0.619	0.511	0.59	0.511	0.507	0.5	0.507
			RS	0.613	0.653	0.613	0.623	0.648	0.623	0.547	0.52	0.547	RS	0.572	0.602	0.572	0.532	0.542	0.542	0.527	0.545	0.527	RS	0.541	0.582	0.582	0.557	0.59	0.557	0.554	0.562	0.562
			BM	0.513	0.493	0.493	0.473	0.509	0.473	0.464	0.453	0.464	BM	0.496	0.485	0.496	0.434	0.484	0.484	0.49	0.432	0.432	BM	0.497	0.435	0.435	0.561	0.541	0.541	0.593	0.507	0.507
			YT	0.466	0.466	0.466	0.417	0.458	0.417	0.408	0.458	0.408	YT	0.515	0.416	0.515	0.394	0.408	0.394	0.435	0.435	0.435	YT	0.49	0.421	0.421	0.432	0.491	0.432	0.465	0.508	0.508
			MM	0.478	0.483	0.483	0.499	0.49	0.49	0.506	0.493	0.493	MM	0.51	0.535	0.535	0.554	0.587	0.587	0.595	0.601	0.595	MM	0.47	0.515	0.47	0.46	0.439	0.46	0.481	0.471	0.471
			AM	0.527	0.461	0.461	0.452	0.508	0.508	0.469	0.507	0.469	AM	0.45	0.505	0.45	0.399	0.42	0.399	0.502	0.461	0.502	AM	0.505	0.592	0.592	0.582	0.594	0.582	0.518	0.552	0.518
			KB	0.413	0.437	0.413	0.398	0.426	0.426	0.441	0.465	0.465	KB	0.315	0.408	0.315	0.424	0.449	0.449	0.415	0.4	0.4	KB	0.425	0.482	0.425	0.385	0.372	0.372	0.423	0.462	0.423
			AA	0.436	0.519	0.519	0.474	0.494	0.494	0.449	0.362	0.362	AA	0.357	0.452	0.452	0.396	0.458	0.396	0.485	0.433	0.433	AA	0.572	0.256	0.256	0.286	0.24	0.286	0.344	0.298	0.344
			BA	0.52	0.469	0.52	0.385	0.586	0.52	0.511	0.546	0.511	BA	0.622	0.66	0.66	0.442	0.412	0.412	0.568	0.606	0.606	BA	0.687	0.712	0.687	0.65	0.629	0.629	0.689	0.622	0.689
			AM	0.716	0.68	0.68	0.64	0.683	0.64	0.599	0.644	0.599	AM	0.594	0.634	0.594	0.68	0.564	0.68	0.493	0.572	0.572	AM	0.592	0.529	0.529	0.549	0.656	0.656	0.658	0.526	0.658
				HEIGHT										HEIGHT										HEIGHT
			SS										DS										CC
			Subjects	Pre 1	Pre 2	Pre Best	Post1	Post 2	Post Best	24-Post 1	24-Post 2	24-Post Best	Subjects	Pre 1	Pre 2	Pre Best	Post1	Post 2	Post Best	24-Post 1	24-Post 2	24-Post Best	Subjects	Pre 1	Pre 2	Pre Best	Post1	Post 2	Post Best	24-Post 1	24-Post 2	24-Post Best
			AA	30	32.9	32.9	34.3	34.2	34.3	32.6	35.1	35.1	AA	*	*	*	*	*	*	*	*	*	AA	*	*	*	*	*	*	*	*	*
			MS	*	*	*	*	*	*	*	*	*	MS	28.4	27.2	28.4	28.2	31	31	31.5	31.6	31.6	MS	*	*	*	*	*	*	*	*	*
			AK	35.6	35	35.6	36.8	35.5	36.8	35.3	34.3	35.3	AK	37.1	36.4	37.1	40.1	39	40.1	35.7	33.8	35.7	AK	29.7	30.6	30.6	36.3	33.9	36.3	36.7	35.3	36.7
			RS	29.2	27.9	29.2	29.8	27.1	29.8	28.1	25.5	28.1	RS	27.3	22.9	27.3	27.3	29.2	29.2	28.8	28.4	28.8	RS	28.7	30.2	30.2	28.6	27.5	28.6	26.1	26.5	26.5
			BM	30.4	32.1	32.1	32	32	32	33.4	31.4	33.4	BM	31.3	30.6	31.3	31.4	32.3	32.3	29.3	32.3	32.3	BM	28.1	29.3	29.3	31.3	31.5	31.5	29	30.2	30.2
			YT	37.4	36.8	37.4	38.6	36.4	38.6	36.9	36.5	36.9	YT	36.1	33.8	36.1	40	39.8	40	39.8	41	41	YT	33.5	37.4	37.4	41.8	38.4	41.8	37.1	37.6	37.6
			MM	23.9	28.8	28.8	25.4	25.9	25.9	30.4	31.6	31.6	MM	28.4	30.9	30.9	32.4	34	34	35.7	34.7	35.7	MM	31	28.5	31	30.8	27.7	30.8	29.8	30	30
			AM	23.4	24.8	24.8	22.4	24.7	24.7	22.8	20.5	22.8	AM	25.4	24.7	25.4	27.3	23.4	27.3	25.4	23.7	25.4	AM	24.9	26.8	26.8	27.2	26.1	27.2	30.3	29.2	30.3
			KB	39.8	39.8	39.8	37.1	39.1	39.1	38.7	39.1	39.1	KB	32.5	32.4	32.5	37.4	38	38	38.6	40.2	40.2	KB	39.8	36.8	39.8	40.1	40.1	40.1	41.2	39.3	41.2
			AA	20.4	21.7	21.7	20.6	21.4	21.4	21.4	22.9	22.9	AA	23.5	23.8	23.8	25.9	23.7	25.9	22.4	25.7	25.7	AA	18.9	23.2	23.2	23.1	22.7	23.1	22.8	21.9	22.8
			BA	34.7	33.8	34.7	30.2	33	34.7	35.5	33.4	35.5	BA	33.4	33.8	33.8	34.3	34.8	34.8	37.4	40.4	40.4	BA	35.6	33.3	35.6	35.7	35.7	35.7	36.9	36.9	36.9
			AM	31.3	31.6	31.6	33.7	34.7	33.7	36.4	36.1	36.4	AM	26.2	24.4	26.2	25	23.5	25	29.9	30.5	30.5	AM	31.6	33.5	33.5	33	33.7	33.7	34.3	32.1	34.3
				POWER										POWER										POWER
			SS										DS										CC
			Subjects	Pre 1	Pre 2	Pre Best	Post1	Post 2	Post Best	24-Post 1	24-Post 2	24-Post Best	Subjects	Pre 1	Pre 2	Pre Best	Post1	Post 2	Post Best	24-Post 1	24-Post 2	24-Post Best	Subjects	Pre 1	Pre 2	Pre Best	Post1	Post 2	Post Best	24-Post 1	24-Post 2	24-Post Best
			AA	22.97	23.33	23.33	24.6	25.13	24.6	23.5	25.82	25.82	AA	*	*	*	*	*	*	*	*	*	AA	*	*	*	*	*	*	*	*	*
			MS	*	*	*	*	*	*	*	*	*	MS	23.32	21.68	23.32	23.43	24.07	24.07	21.71	21.8	21.8	MS	*	*	*	*	*	*	*	*	*
			AK	27.1	25.26	27.1	26.42	25.29	26.42	26.12	25.51	26.12	AK	27.05	25.88	27.05	28.74	27	28.74	27.23	24.52	27.23	AK	21.91	21.73	21.73	27	23.92	27	27.34	26.78	27.34
			RS	21.07	19.85	21.07	21.23	19.5	21.23	21.6	20.58	21.6	RS	20.71	17.84	20.71	21.42	22.3	22.3	22.39	21.77	22.39	RS	22.05	22.09	22.09	21.68	20.55	21.68	20.31	20.43	20.43
			BM	23.6	25.09	25.09	25.56	24.62	25.56	26.67	25.75	26.67	BM	24.5	24.41	24.5	26.35	25.41	25.41	23.49	26.98	26.98	BM	22.62	24.97	24.97	23.07	23.61	23.61	21.26	23.59	23.59
			YT	28.99	28.67	28.99	31.63	28.69	31.63	30.96	28.78	30.96	YT	26.82	28.55	26.82	33.62	32.85	33.62	31.66	32.36	32.36	YT	25.99	30.67	30.67	33.02	28.82	33.02	28.86	27.84	27.84
			MM	20.45	23.37	23.37	20.91	21.44	21.44	23.76	24.8	24.8	MM	22.47	23.39	23.39	23.82	24.05	24.05	24.77	24.11	24.77	MM	25.04	22.43	25.04	25.16	23.78	25.16	24	24.41	24.41
			AM	19.22	21.38	21.38	19.96	20.34	20.34	19.88	17.77	19.88	AM	22	20.39	22	24.77	21.44	24.77	20.85	20.67	20.85	AM	20.53	20.15	20.15	20.49	19.68	20.49	23.41	22.1	23.41
			KB	32.62	31.58	32.62	31.5	31.6	31.6	30.73	30.09	30.09	KB	32.62	27.93	32.62	30.55	30	30	31.72	33.51	33.51	KB	32.08	28.15	32.08	34.18	34.9	34.9	33.06	30.28	33.06
			AA	18.99	18.33	18.33	18.38	18.55	18.55	19.41	22.78	22.78	AA	23.45	20.95	20.95	23.91	20.74	23.91	19.3	22.66	22.66	AA	15.94	28.23	28.23	26.27	28.86	26.27	23.34	24.61	23.34
			BA	25.88	26.75	25.88	27.29	23.53	25.88	26.55	24.55	26.55	BA	23.08	22.66	22.66	27.94	29.39	29.39	26.17	26.87	26.87	BA	23.13	21.69	23.13	23.77	24.13	24.13	23.72	24.85	23.72
			AM	20.7	21.34	21.34	22.91	22.75	22.91	25.02	24.06	25.02	AM	19.75	18.27	19.75	18.09	18.71	18.09	23.78	22.46	22.46	AM	22.69	25.01	25.01	24.27	22.66	22.66	22.94	24.29	22.94

## Sheet: Saving...
	Extension	ISO 60 Peak Torque					Extension	ISO 60 Peak Torque					Extension	ISO 60 Peak Torque						Flexion	ISO 60 Peak Torque					Flexion	ISO 60 Peak Torque					Flexion	ISO 60 Peak Torque
	CC						DS						SS							CC						DS						SS
	Subjects	Pre 1	Pre 2	Pre Best	Post1	24-Post	Subjects	Pre 1	Pre 2	Pre Best	Post1	24-Post	Subjects	Pre 1	Pre 2	Pre Best	Post1	24-Post		Subjects	Pre 1	Pre 2	Pre Best	Post1	24-Post	Subjects	Pre 1	Pre 2	Pre Best	Post1	24-Post	Subjects	Pre 1	Pre 2	Pre Best	Post1	24-Post
	AA	…	…	…	…	…	AA	257	259.1	259.1	284.1	262.6	AA	…	…	…	…	…		AA	…	…	…	…	…	AA	194.5	184.5	194.5	177	185.1	AA	…	…	…	…	…
	MS	…	…	…	…	…	MS	126.4	145.9	145.9	228	…	MS	191.2	185	185	213.5	186		MS	…	…	…	…	…	MS	147	167.9	167.9	163.8	…	MS	167.6	157.9	157.9	149.6	151.2
	AK	275.4	282.4	282.4	206.9	220.4	AK	208.7	219.6	219.6	202.3	220.3	AK	222.4	186.6	222.4	183.2	248.4		AK	…	…	…	133.2	136.1	AK	151.5	163.7	163.7	140.1	144.8	AK	145.7	130.4	145.7	126	133.3
	RS	259.7	248.8	259.7	198.2	204.5	RS	227.5	235.2	235.2	236.4	279.1	RS	201.2	201.2	201.2	204.9	214.2		RS	175.8	182.5	175.8	173.5	186.3	RS	152.7	163.9	163.9	156.2	174.1	RS	152.7	163.9	163.9	156.2	174.1
	BM	223.9	218	223.9	230.8	216.8	BM	251.7	250.4	251.7	232.5	217.3	BM	250.3	222.5	250.3	189.8	246.5		BM	142.5	128.7	142.5	140.5	137.1	BM	158.4	145.2	158.4	146.3	139.7	BM	150.8	144.6	150.8	143.4	158.4
	YT	160.6	188.7	188.7	182.8	177.8	YT	185.7	178.9	178.9	193.7	197.1	YT	192.5	194.8	194.8	188.5	175.3		YT	125.4	138.2	138.2	169.3	124.8	YT	147.3	144.1	144.1	138.4	132	YT	118.3	146.3	146.3	143	124.3
	MM	223.1	251	251	207.9	216.4	MM	188	158.7	188	163.8	204.9	MM	210.9	195.5	210.9	187.1	215.2		MM	99.3	111.8	111.8	122.6	98.1	MM	148.6	140.3	148.6	135.9	147.3	MM	136.1	143.2	136.1	147.4	167.6
	AM	180.4	189.7	180.4	197.7	213.2	AM	194.7	205.6	194.7	192.7	186	AM	193.8	187	187	169.3	194.3		AM	144.2	145.2	144.2	143.5	151	AM	158.6	153.6	158.6	138.7	135.5	AM	119.7	125.9	125.9	144.5	149.3
	KB	339.3	334.6	334.6	327	326.7	KB	336.2	336.7	336.2	325.8	321.5	KB	325.4	327.1	325.4	328	327.3		KB	205.3	213.1	213.1	210.7	180.2	KB	206.6	208.1	206.6	205	197.5	KB	176.2	176.3	176.2	152.6	163.8
	AA	180.8	177.8	177.8	157.8	189.8	AA	161.6	159.7	161.6	176.3	177.5	AA	197.3	157.1	197.3	155.4	250.5		AA	104.2	127.1	127.1	126.9	117.2	AA	144.6	116.6	144.6	125	135.5	AA	133	121.8	133	118	141.8
	BA	147.8	131.7	147.8	139.6	169.5	BA	149.9	142.3	149.9	156.5	161.7	BA	174.9	173	174.9	159.8	177		BA	142.3	137	142.3	150.6	159	BA	144.4	139.3	144.4	120.1	137.2	BA	139.4	157.9	139.4	145.4	160.4
	AM	167.1	178.7	167.1	171	174.9	AM	149.6	149.2	149.2	157.5	192.2	AM	160.9	141.9	160.9	140.2	172.5		AM	105.6	113.5	105.6	110.9	118.9	AM	108.7	105.9	105.9	102.1	113.3	AM	110	113.7	110	106.5	112.3
	Extension	ISO 60 Position of peak Torque					Extension	ISO 60 Position of peak Torque					Extension	ISO 60 Position of peak Torque						Flexion	ISO 60 Position of peak Torque					Flexion	ISO 60 Position of peak Torque					Flexion	ISO 60 Position of peak Torque
	CC						DS						SS							CC						DS						SS
	Subjects	Pre 1	Pre 2	Pre Best	Post1	24-Post	Subjects	Pre 1	Pre 2	Pre Best	Post1	24-Post	Subjects	Pre 1	Pre 2	Pre Best	Post1	24-Post		Subjects	Pre 1	Pre 2	Pre Best	Post1	24-Post	Subjects	Pre 1	Pre 2	Pre Best	Post1	24-Post	Subjects	Pre 1	Pre 2	Pre Best	Post1	24-Post
	AA	…	…	…	…	…	AA	53.2	58.7	53.2	60	66.3	AA	…	…	…	…	…		AA	…	…	…	…	…	AA	40.6	40.9	40.6	26.7	22.5	AA	…	…	…	…	…
	MS	…	…	…	…	…	MS	76.2	71.8	71.8	76.6	…	MS	79.7	59.5	59.5	83.2	84		MS	…	…	…	…	…	MS	27.2	28.6	28.6	28	…	MS	25.6	30.7	30.7	24.2	19.3
	AK	60	60	60	86.3	83.1	AK	73.1	80	80	76.5	86	AK	73.2	62.8	73.2	82.4	73		AK	---	---	---	60.5	51.3	AK	50.7	28	28	60.2	41.6	AK	25.5	58	25.5	67.9	68.8
	RS	74.3	75.2	74.3	86.4	64.9	RS	74.8	80.7	80.7	78.7	80.6	RS	92.2	81.7	92.2	80.1	80.7		RS	32.8	38.3	32.8	34	34.7	RS	23.3	28.1	28.1	25.4	26	RS	34.6	35.6	34.6	31	28.6
	BM	64.7	71.8	64.7	66.4	77.3	BM	80.5	82.1	80.5	79.9	69	BM	67.5	69.5	67.5	79.3	73.1		BM	47.5	44.3	47.5	24.3	36.9	BM	57.3	33.7	57.3	58.5	58.7	BM	52.7	50.5	52.7	43.9	41.8
	YT	58.7	68.7	68.7	80.6	80.2	YT	73.7	73.8	73.8	70	71.4	YT	63.9	66.3	66.3	72.4	72.4		YT	48.4	23.2	23.2	50	63.7	YT	20.5	30.5	30.5	31.2	25	YT	41.9	44.4	44.4	35.3	23.1
	MM	47.5	58.4	58.4	64.7	78.5	MM	82.5	81.3	82.5	86.6	85.3	MM	73.4	79.7	73.4	70.4	73.3		MM	47.7	31.6	31.6	63.3	69.3	MM	37.2	41.9	37.2	30.7	43.1	MM	48.6	29.9	48.6	27.2	26.5
	AM	71.5	69.6	71.5	65.7	65.2	AM	84.3	74.3	84.3	59.4	73.3	AM	72.5	76.1	76.1	77.9	74		AM	40.1	32.4	40.1	45	28.6	AM	35.2	45.6	35.2	33.8	31	AM	31.8	50.1	50.1	25.4	24.7
	KB	83.2	92.2	92.2	77.8	85.6	KB	81.6	82.7	81.6	84.3	81	KB	90.4	88	90.4	88	86		KB	47.6	52.2	52.2	42.1	42.4	KB	47.1	40	47.1	52.3	50.2	KB	42.5	41.6	42.5	49.4	47.1
	AA	68.8	64.8	64.8	77.4	70.3	AA	67.5	65.9	67.5	61.6	80.5	AA	59.9	57.1	59.9	71.9	77.1		AA	29.5	41	0	27.2	40.1	AA	36.8	58.7	36.8	37	36.2	AA	30.3	30	30.3	37.8	46.5
	BA	79.2	73.8	79.2	74.5	73.2	BA	87.7	83.2	87.7	74	71.5	BA	82.6	77.5	82.6	75.5	67.7		BA	39.7	48.4	39.7	29.4	32	BA	45.2	41.5	45.2	34.5	32.6	BA	40.6	33.6	40.6	37.3	38.5
	AM	71.3	84.3	71.3	75.5	84.5	AM	72	78	78	67.7	78.9	AM	80.7	82.7	80.7	64.2	81.4		AM	43	32.4	43	29.5	33.2	AM	38.5	36.5	0	34.3	42.8	AM	28.7	23.2	28.7	19.1	22.6
	Extension	ISO 60 Maximum Range of Motion					Extension	ISO 60 Maximum Range of Motion					Extension	ISO 60 Maximum Range of Motion						Flexion	ISO 60 Maximum Range of Motion					Flexion	ISO 60 Maximum Range of Motion					Flexion	ISO 60 Maximum Range of Motion
	CC						DS						SS							CC						DS						SS
	Subjects	Pre 1	Pre 2	Pre Best	Post1	24-Post	Subjects	Pre 1	Pre 2	Pre Best	Post1	24-Post	Subjects	Pre 1	Pre 2	Pre Best	Post1	24-Post		Subjects	Pre 1	Pre 2	Pre Best	Post1	24-Post	Subjects	Pre 1	Pre 2	Pre Best	Post1	24-Post	Subjects	Pre 1	Pre 2	Pre Best	Post1	24-Post
	AA	…	…	…	…	…	AA	104.2	106.8	104.2	101.3	107.1	AA	…	…	…	…	…		AA	…	…	…	…	…	AA	101.3	105.2	101.3	99.6	105.3	AA	…	…	…	…	…
	MS	…	…	…	…	…	MS	88.1	87.4	87.4	92	…	MS	99	93.6	93.6	97	102.8		MS	…	…	…	…	…	MS	97.9	100.1	100.1	93.4	…	MS	100.6	94.3	94.3	98.1	107.2
	AK	0	0	0	118	115.9	AK	94.4	97.5	97.5	93.9	95.4	AK	100.8	74.9	100.8	101	110		AK	---	---	…	120.3	115.5	AK	99.7	97.2	0	94.1	95.9	AK	104.5	108.4	104.5	100.4	108.1
	RS	104.8	104.6	104.8	100.4	105.3	RS	111.9	109.3	109.3	110.2	109.7	RS	112.3	117.1	0	108.3	114.2		RS	104	104.5	104	102.5	104	RS	109.4	110.4	110.4	105.9	108.1	RS	116.1	116.5	0	109.7	112.7
	BM	97.7	93.9	97.7	100.4	96.9	BM	106.4	99.8	106.4	95.4	104.2	BM	78.9	76.6	78.9	81	78.8		BM	98.7	99.7	98.7	99.8	99	BM	118.7	120.3	118.7	110.7	112.1	BM	78.3	77.7	78.3	84.7	84.2
	YT	90.1	94.7	94.7	80.5	97.8	YT	94.5	92	92	88.7	87.5	YT	84.6	91.2	91.2	90.3	97.4		YT	100	96.7	0	88.5	102	YT	93	91	91	91	85.8	YT	95.4	95	95	96.2	99.2
	MM	87.6	90	90	83.2	88.4	MM	82.4	80.6	82.4	80.8	101.1	MM	95.8	89.9	95.8	87.4	90.2		MM	86.9	85.5	85.5	86.4	85.3	MM	82.9	81.1	82.9	83	100	MM	93.5	88.3	93.5	88.8	92.4
	AM	91.9	96.9	91.9	94.6	97.7	AM	94.2	95	94.2	88.8	82.8	AM	90.2	82.7	82.7	101.7	100.6		AM	97	91.1	97	100.4	94	AM	89.7	102.7	89.7	82.7	81.4	AM	83.5	71.3	71.3	96.6	92.7
	KB	95.1	89.6	89.6	97.9	108.5	KB	82.5	93.4	82.5	94.9	90	KB	108.8	108.9	108.8	108.9	108.2		KB	96.6	108	108	96.1	104.8	KB	80.7	95.1	80.7	110.4	91.2	KB	108.3	107.7	108.3	108.1	106.5
	AA	97.8	79.6	79.6	91.4	93	AA	92.3	97.9	92.3	97.7	83	AA	93.8	89.7	0	89.2	101.4		AA	94.2	78.1	78.1	85.5	92.3	AA	91.9	99.8	91.9	93.8	82.4	AA	90.7	87	90.7	85	103.2
	BA	98.4	92.7	98.4	96.7	90.9	BA	94.4	97.2	94.4	89.8	92.8	BA	104.4	103.7	104.4	98.7	90.4		BA	96.2	91.8	96.2	97.4	92.2	BA	90	93.8	90	86.6	91.3	BA	100.4	99.4	100.4	96.6	88.3
	AM	89.8	86.4	89.8	86.7	81.5	AM	107.9	103.8	103.8	82.2	77.2	AM	83.8	95.9	83.8	94.1	92.2		AM	101.8	92.2	101.8	87	80.7	AM	106.4	101.5	101.5	84	74.1	AM	86	96	86	95.2	91.8
	Extension	ISO 60 Peak Torque/kg					Extension	ISO 60 Peak Torque/kg					Extension	ISO 60 Peak Torque/kg						Flexion	ISO 60 Peak Torque/kg					Flexion	ISO 60 Peak Torque/kg					Flexion	ISO 60 Peak Torque/kg
	CC						DS						SS							CC						DS						SS
	Subjects	Pre 1	Pre 2	Pre Best	Post1	24-Post	Subjects	Pre 1	Pre 2	Pre Best	Post1	24-Post	Subjects	Pre 1	Pre 2	Pre Best	Post1	24-Post		Subjects	Pre 1	Pre 2	Pre Best	Post1	24-Post	Subjects	Pre 1	Pre 2	Pre Best	Post1	24-Post	Subjects	Pre 1	Pre 2	Pre Best	Post1	24-Post
	AA	…	…	…	…	…	AA	5.139	5.181	5.139	5.681	5.251	AA	…	…	…	…	…		AA	…	…	…	…	…	AA	3.89	3.689	3.89	3.539	3.701	AA	…	…	…	…	…
	MS	…	…	…	…	…	MS	2.748	3.171	3.171	4.956	…	MS	4.156	4.022	4.022	4.64	4.566		MS	…	…	…	…	…	MS	3.197	3.651	3.651	3.56	…	MS	3.643	3.432	3.432	3.253	3.288
	AK	3.825	3.922	9.922	2.873	3.061	AK	2.899	3.05	3.05	2.81	3.06	AK	3.089	2.592	3.089	2.544	3.451		AK	---	1.044	1.044	1.851	1.891	AK	2.104	2.274	2.274	1.947	2.011	AK	2.023	1.812	2.023	1.75	1.851
	RS	3.995	3.827	3.995	3.049	3.146	RS	3.501	3.619	3.619	3.637	4.293	RS	3.095	3.076	3.095	3.153	3.296		RS	2.704	2.807	2.704	2.669	2.867	RS	2.349	2.521	2.521	2.403	2.679	RS	2.644	2.585	2.644	2.577	2.558
	BM	4.071	3.963	4.071	4.196	3.941	BM	4.576	4.553	5.576	4.226	3.951	BM	4.552	4.046	4.552	3.45	4.482		BM	2.59	2.34	2.59	2.554	2.493	BM	2.881	2.641	2.881	2.661	2.539	BM	2.742	2.629	2.742	2.607	2.88
	YT	3.277	3.851	3.851	3.73	3.628	YT	3.79	3.651	3.651	3.953	4.023	YT	3.928	3.975	3.975	3.847	3.579		YT	2.559	2.821	2.821	3.455	2.548	YT	3.007	2.94	2.94	2.825	2.693	YT	2.415	2.985	2.985	2.918	2.537
	MM	2.127	1.973	6.936	4.424	4.605	MM	3.999	3.376	3.999	3.486	4.361	MM	4.487	4.161	4.487	4.678	4.579		MM	2.112	2.379	2.379	2.608	2.087	MM	3.161	2.984	3.161	2.891	3.135	MM	2.895	3.048	2.895	3.685	3.566
	AM	4.509	4.742	4.509	4.943	5.329	AM	4.867	5.14	4.867	4.817	4.65	AM	4.844	4.675	4.675	4.233	4.859		AM	3.605	3.63	3.605	3.588	3.776	AM	3.966	3.841	3.966	3.466	3.387	AM	2.993	3.147	3.147	3.613	3.732
	KB	8.079	7.966	7.966	7.786	7.778	KB	8.005	8.018	8.018	7.757	7.654	KB	7.748	7.789	7.748	7.809	7.793		KB	4.887	5.073	5.073	5.016	4.29	KB	4.919	4.954	4.919	4.881	4.702	KB	4.196	4.197	4.196	3.633	3.901
	AA	4.206	4.134	4.134	3.67	4.413	AA	3.758	3.715	3.758	4.099	4.128	AA	4.589	3.654	4.589	3.614	5.825		AA	2.423	2.957	---	2.951	2.725	AA	3.363	2.712	3.363	2.907	3.152	AA	3.093	2.832	3.093	2.743	3.297
	BA	2.687	2.394	2.687	2.537	3.082	BA	2.726	2.587	2.726	2.846	2.939	BA	3.18	3.145	3.18	2.905	3.219		BA	2.588	2.492	2.588	2.739	2.892	BA	2.626	2.533	2.626	2.184	2.495	BA	2.534	2.872	2.534	2.643	2.916
	AM	3.797	4.062	3.797	3.887	3.974	AM	2.719	2.712	2.712	2.864	4.368	AM	3.658	3.226	3.658	3.187	3.92		AM	2.4	2.58	2.4	2.521	2.701	AM	1.976	1.925	1.925	1.856	2.576	AM	2.5	2.585	2.5	2.42	2.553
	Extension	ISO 60 Time to Peak Torque					Extension	ISO 60 Time to Peak Torque					Extension	ISO 60 Time to Peak Torque						Flexion	ISO 60 Time to Peak Torque					Flexion	ISO 60 Time to Peak Torque					Flexion	ISO 60 Time to Peak Torque
	CC						DS						SS							CC						DS						SS
	Subjects	Pre 1	Pre 2	Pre Best	Post1	24-Post	Subjects	Pre 1	Pre 2	Pre Best	Post1	24-Post	Subjects	Pre 1	Pre 2	Pre Best	Post1	24-Post		Subjects	Pre 1	Pre 2	Pre Best	Post1	24-Post	Subjects	Pre 1	Pre 2	Pre Best	Post1	24-Post	Subjects	Pre 1	Pre 2	Pre Best	Post1	24-Post
	AA	…	…	…	…	…	AA	1.06	0.97	1.06	0.9	0.89	AA	…	…	…	…	…		AA	…	…	…	…	…	AA	0.655	0.668	0.655	0.435	0.353	AA	…	…	…	…	…
	MS	…	…	…	…	…	MS	0.478	0.42	0.42	0.57	…	MS	0.525	0.928	0.928	0.498	0.56		MS	…	…	…	…	…	MS	3.197	3.651	3.651	3.56	…	MS	3.643	3.432	3.432	3.253	3.288
	AK	4.25	2.528	2.528	0.685	0.753	AK	0.523	0.543	0.543	0.563	0.425	AK	0.613	0.328	0.613	0.46	0.763		AK	---	---	---	0.993	0.828	AK	0.828	0.44	0.44	0.945	0.663	AK	0.43	0.963	0.43	1.135	1.163
	RS	0.645	0.62	0.645	0.34	0.813	RS	0.805	0.65	0.65	0.648	0.673	RS	0.49	0.725	0.49	0.658	0.728		RS	0.578	0.648	0.578	0.595	0.603	RS	0.403	0.468	0.468	0.45	0.433	RS	0.595	0.623	0.595	0.508	0.475
	BM	0.743	0.48	0.743	0.838	0.658	BM	0.645	0.46	0.645	0.485	0.773	BM	0.69	0.625	0.69	0.465	0.518		BM	0.768	0.73	0.768	0.325	0.475	BM	0.933	0.583	0.933	0.933	0.948	BM	0.555	0.53	0.555	0.485	0.465
	YT	0.65	0.633	0.633	0.495	0.508	YT	0.513	0.53	0.53	0.505	0.543	YT	0.508	0.633	0.633	0.523	0.573		YT	0.833	0.37	0.37	0.548	1.015	YT	0.35	0.483	0.483	0.488	0.335	YT	0.67	0.673	0.673	0.53	0.38
	MM	0.748	0.628	0.628	0.565	0.52	MM	0.46	0.463	0.46	0.285	0.39	MM	0.52	0.373	0.52	0.525	0.473		MM	0.8	0.57	0.57	1.003	0.955	MM	0.368	0.435	0.368	0.293	0.27	MM	0.818	0.463	0.818	0.408	0.41
	AM	0.538	0.74	0.538	0.878	0.5	AM	0.633	0.628	0.628	0.628	0.645	AM	0.633	0.628	0.628	0.628	0.645		AM	0.363	0.548	0.363	0.388	0.475	AM	0.413	0.398	0.413	0.378	0.37	AM	0.38	0.523	0.523	0.388	0.385
	KB	0.71	0.553	0.533	0.695	0.595	KB	0.488	0.528	0.488	0.62	0.668	KB	0.6	0.65	0.6	0.663	0.643		KB	0.49	0.47	0.47	0.418	0.36	KB	0.495	0.505	0.495	0.403	0.503	KB	0.33	0.343	0.33	0.41	0.385
	AA	0.648	0.668	0.668	0.538	0.498	AA	0.673	0.663	0.673	0.845	0.395	AA	0.723	0.768	0.723	0.745	0.575		AA	0.5	0.44	0.44	0.368	0.69	AA	0.553	0.98	0.553	0.57	0.453	AA	0.503	0.465	0.503	0.403	0.353
	BA	0.535	0.618	0.535	0.493	0.528	BA	0.45	0.488	0.45	0.5	0.55	BA	0.528	0.583	0.528	0.598	0.445		BA	0.63	0.708	0.63	0.53	0.49	BA	0.638	0.643	0.638	0.548	0.525	BA	0.683	0.58	0.683	0.6	0.67
	AM	0.648	0.393	0.648	0.538	0.41	AM	0.715	0.598	0.598	0.633	0.448	AM	2.4	2.925	2.925	0.683	0.398		AM	0.305	0.385	0.305	0.308	0.283	AM	0.645	0.578	0.578	0.34	0.433	AM	0.323	0.398	0.323	0.308	0.34
